# Supplementary material for: Poly[tetra­aqua-μ4-bromido-di-μ2-bromido-μ2-hydroxido-di-μ3-iso­nicotinato-tetra-μ2-isonicotinato-tetra­copper(I)dithulium(III)]
Source: Acta Crystallogr Sect E Struct Rep Online. 2008 Sep 13;64(Pt 10):m1260–1. doi: 10.1107/S1600536808028675 (PMC2959303; doi:10.1107/S1600536808028675)
Supplement: Supplementary file 1 [file e-64-m1260-sup1.cif]

##############################################################################
###                                                                        ###
###        Electronic paper (Acta Crystallographica Section E)             ###
###                                                                        ###
##############################################################################
#                                                                            #
# This CIF contains the data in a paper accepted for publication in Acta     #
# Crystallographica Section E. It conforms to the requirements of Notes      #
# for Authors for Section E, and has been peer reviewed under the auspices   #
# of the IUCr Commission on Journals.                                        #
#                                                                            #
# Full details of the Crystallographic Information File format               #
# are given in the paper "The Crystallographic Information File (CIF):       #
# a New Standard Archive File for Crystallography" by S. R. Hall, F. H.      #
# Allen and I. D. Brown [Acta Cryst. (1991), A47, 655-685].                  #
#                                                                            #
# The current version of the core CIF dictionary is obtainable from          #
# ftp://ftp.iucr.org/pub/cif_core.dic. The current version number is 2.4.    #
#                                                                            #
# Software is freely available for graphical display of the structure(s) in  #
# this CIF.  For information consult the CIF home page http://www.iucr.org/  #
# cif/home.html                                                              #
#                                                                            #
# This file may be used for bona fide research purposes within the           #
# scientific community so long as proper attribution is given to the journal # 
# article from which it was obtained.                                        #
#                                                                            #
##############################################################################
                                             
data_global
_audit_creation_method     SHELXL-97
_journal_date_recd_electronic     2008-09-01
_journal_date_accepted     2008-09-08
_journal_name_full     'Acta Crystallographica, Section E'
_journal_year     2008
_journal_volume     64
_journal_issue     10
_journal_page_first     m1260
_journal_page_last     m1261
_journal_paper_category     QM
_journal_coeditor_code     SJ2536
_publ_contact_author_name     'Ph.D. Guo-Ming Wang'
_publ_contact_author_address
;
Department of Chemistry
Teachers College of Qingdao University
Qingdao
Shandong 266071
People's Republic of China
;
_publ_contact_author_email     gmwang_pub@163.com
_publ_contact_author_phone     '+86 532 85956024'
_publ_section_title
;\
Poly[tetraaqua-\m~4~-bromido-di-\m~2~-bromido-\m~2~-hydroxido-di-\m~3~-\
isonicotinato-tetra-\m~2~-isonicotinato-tetracopper(I)dithulium(III)]
;
loop_
    _publ_author_name
    _publ_author_address
    'Guo-Ming Wang'
;
Department of Chemistry
Teachers College of Qingdao University
Qingdao
Shandong 266071
People's Republic of China
;
    'Zeng-Xin Li'
;
Department of Chemistry
Teachers College of Qingdao University
Qingdao
Shandong 266071
People's Republic of China
;
    'Qing-Hua Zheng'
;
Department of Chemistry
Teachers College of Qingdao University
Qingdao
Shandong 266071
People's Republic of China
;
    'Hui-Luan Liu'
;
Department of Chemistry
Teachers College of Qingdao University
Qingdao
Shandong 266071
People's Republic of China
;
data_I
_audit_creation_method     SHELXL97
_chemical_name_systematic
;
Poly[tetraaqua-\m~4~-bromido-di-\m~2~-bromido-\m~2~-hydroxido-di-\m~3~-
isonicotinato-tetra-\m~2~-isonicotinato-tetracopper(I)dithulium(III)]
;
_chemical_name_common     ?
_chemical_formula_moiety     'C36 H33 Br3 Cu4 N6 O17 Tm2'
_chemical_formula_sum     'C36 H33 Br3 Cu4 N6 O17 Tm2'
_chemical_formula_iupac     '[Cu4 Tm2 Br3 (C6 H4 N O2)6 (O H) (H2 O)4]'
_chemical_formula_weight     1653.43
_chemical_melting_point     ?
_symmetry_cell_setting     orthorhombic
_symmetry_space_group_name_H-M     'C m c m'
_symmetry_space_group_name_Hall     '-C 2c 2'
loop_
    _symmetry_equiv_pos_as_xyz
    'x, y, z'
    '-x, -y, z+1/2'
    '-x, y, -z+1/2'
    'x, -y, -z'
    'x+1/2, y+1/2, z'
    '-x+1/2, -y+1/2, z+1/2'
    '-x+1/2, y+1/2, -z+1/2'
    'x+1/2, -y+1/2, -z'
    '-x, -y, -z'
    'x, y, -z-1/2'
    'x, -y, z-1/2'
    '-x, y, z'
    '-x+1/2, -y+1/2, -z'
    'x+1/2, y+1/2, -z-1/2'
    'x+1/2, -y+1/2, z-1/2'
    '-x+1/2, y+1/2, z'
_cell_length_a     19.1815(2)
_cell_length_b     6.6973(4)
_cell_length_c     34.7044(5)
_cell_angle_alpha     90.00
_cell_angle_beta     90.00
_cell_angle_gamma     90.00
_cell_volume     4458.3(3)
_cell_formula_units_Z     4
_cell_measurement_reflns_used     6070
_cell_measurement_theta_min     2.12
_cell_measurement_theta_max     26.49
_cell_measurement_temperature     295(2)
_exptl_crystal_description     block
_exptl_crystal_colour     yellow
_exptl_crystal_size_max     0.16
_exptl_crystal_size_mid     0.09
_exptl_crystal_size_min     0.08
_exptl_crystal_density_diffrn     2.463
_exptl_crystal_density_meas     ?
_exptl_crystal_density_method     'not measured'
_exptl_crystal_F_000     3144
_exptl_absorpt_coefficient_mu     8.580
_exptl_absorpt_correction_type     multi-scan
_exptl_absorpt_process_details     '(SADABS; Sheldrick, 1996)'
_exptl_absorpt_correction_T_min     0.3406
_exptl_absorpt_correction_T_max     0.5469
_exptl_special_details
;
;
_diffrn_ambient_temperature     295(2)
_diffrn_radiation_type     MoK\a
_diffrn_radiation_wavelength     0.71073
_diffrn_radiation_source     'fine-focus sealed tube'
_diffrn_radiation_monochromator     graphite
_diffrn_measurement_device_type     'Bruker APEXII area-detector'
_diffrn_measurement_method     '\f and \w scans'
_diffrn_detector_area_resol_mean     ?
_diffrn_reflns_number     17231
_diffrn_reflns_av_R_equivalents     0.0369
_diffrn_reflns_av_sigmaI/netI     0.0233
_diffrn_reflns_theta_min     2.12
_diffrn_reflns_theta_max     26.49
_diffrn_reflns_theta_full     26.49
_diffrn_measured_fraction_theta_max     0.991
_diffrn_measured_fraction_theta_full     0.991
_diffrn_reflns_limit_h_min     -24
_diffrn_reflns_limit_h_max     24
_diffrn_reflns_limit_k_min     -8
_diffrn_reflns_limit_k_max     8
_diffrn_reflns_limit_l_min     -43
_diffrn_reflns_limit_l_max     42
_diffrn_standards_number     0
_diffrn_standards_interval_count     ?
_diffrn_standards_interval_time     ?
_diffrn_standards_decay_%     ?
_refine_special_details
;
Refinement of <i>F</i>^2^ against ALL reflections. The weighted <i>R</i>-factor
<i>wR</i> and goodness of fit <i>S</i> are based on <i>F</i>^2^, conventional
<i>R</i>-factors <i>R</i> are based on <i>F</i>, with <i>F</i> set to zero for
negative <i>F</i>^2^. The threshold expression of <i>F</i>^2^ >
\s(<i>F</i>^2^) is used only for calculating <i>R</i>-factors(gt) <i>etc</i>.
and is not relevant to the choice of reflections for refinement.
<i>R</i>-factors based on <i>F</i>^2^ are statistically about twice as large
as those based on <i>F</i>, and <i>R</i>- factors based on ALL data will be
even larger.
;
_reflns_number_total     2408
_reflns_number_gt     2090
_reflns_threshold_expression     I>2\s(I)
_refine_ls_structure_factor_coef     Fsqd
_refine_ls_matrix_type     full
_refine_ls_R_factor_all     0.0326
_refine_ls_R_factor_gt     0.0268
_refine_ls_wR_factor_gt     0.0612
_refine_ls_wR_factor_ref     0.0641
_refine_ls_goodness_of_fit_ref     1.108
_refine_ls_restrained_S_all     1.108
_refine_ls_number_reflns     2408
_refine_ls_number_parameters     179
_refine_ls_number_restraints     6
_refine_ls_hydrogen_treatment     constr
_refine_ls_weighting_scheme     calc
_refine_ls_weighting_details
      'calc w = 1/[\s^2^(Fo^2^)+(0.0288P)^2^+11.1134P] where P=(Fo^2^+2Fc^2^)/3'
_atom_sites_solution_hydrogens     geom
_atom_sites_solution_primary     direct
_atom_sites_solution_secondary     difmap
_refine_ls_shift/su_max     0.001
_refine_ls_shift/su_mean     <0.001
_refine_diff_density_max     0.829
_refine_diff_density_min     -0.873
_refine_ls_extinction_method     'SHELXL97 (Sheldrick, 2008)'
_refine_ls_extinction_coef     0.00119(4)
_refine_ls_extinction_expression
                                  'Fc^*^=kFc[1+0.001xFc^2^\l^3^/sin(2\q)]^-1/4^'
loop_
    _atom_type_symbol
    _atom_type_description
    _atom_type_scat_dispersion_real
    _atom_type_scat_dispersion_imag
    _atom_type_scat_source
    'C' 'C' 0.0033 0.0016
                         'International Tables Vol C Tables 4.2.6.8 and 6.1.1.4'
    'H' 'H' 0.0000 0.0000
                         'International Tables Vol C Tables 4.2.6.8 and 6.1.1.4'
    'N' 'N' 0.0061 0.0033
                         'International Tables Vol C Tables 4.2.6.8 and 6.1.1.4'
    'O' 'O' 0.0106 0.0060
                         'International Tables Vol C Tables 4.2.6.8 and 6.1.1.4'
    'Cu' 'Cu' 0.3201 1.2651
                         'International Tables Vol C Tables 4.2.6.8 and 6.1.1.4'
    'Br' 'Br' -0.2901 2.4595
                         'International Tables Vol C Tables 4.2.6.8 and 6.1.1.4'
    'Tm' 'Tm' -0.3139 5.2483
                         'International Tables Vol C Tables 4.2.6.8 and 6.1.1.4'
_computing_data_collection     'APEX2 (Bruker, 2002)'
_computing_cell_refinement     'SAINT (Bruker, 2002)'
_computing_data_reduction     'SAINT (Bruker, 2002)'
_computing_structure_solution     'SHELXS97 (Sheldrick, 2008)'
_computing_structure_refinement     'SHELXL97 (Sheldrick, 2008)'
_computing_molecular_graphics     'SHELXTL (Sheldrick, 2008)'
_computing_publication_material     'SHELXTL (Sheldrick, 2008)'
loop_
    _atom_site_type_symbol
    _atom_site_label
    _atom_site_fract_x
    _atom_site_fract_y
    _atom_site_fract_z
    _atom_site_U_iso_or_equiv
    _atom_site_adp_type
    _atom_site_calc_flag
    _atom_site_refinement_flags
    _atom_site_occupancy
    _atom_site_disorder_assembly
    _atom_site_disorder_group
    Tm Tm1 0.106107(10) -0.00154(3) 0.2500 0.01935(10) Uani d S 1 . .
    Cu Cu1 0.1384(6) 1.0000 0.5000 0.037(3) Uani d SPU 0.50 . .
    Cu Cu1' 0.1361(6) 1.064(2) 0.4997(8) 0.038(2) Uani d P 0.25 . .
    Cu Cu2 0.0000 0.63637(13) 0.47157(2) 0.0465(2) Uani d S 1 . .
    Br Br1 0.0000 1.0000 0.5000 0.0344(2) Uani d S 1 . .
    Br Br2 0.11106(3) 0.5000 0.5000 0.04244(17) Uani d S 1 . .
    O O1 0.16098(14) 1.0892(4) 0.69667(7) 0.0352(6) Uani d . 1 . .
    O O2 0.27354(15) 1.1077(5) 0.68216(7) 0.0475(8) Uani d . 1 . .
    O O3 0.05791(13) 0.2265(5) 0.29248(8) 0.0390(7) Uani d . 1 . .
    O O4 0.0000 -0.1250(8) 0.2500 0.0389(13) Uani d S 1 . .
    H H4 0.0000 -0.2788 0.2600 0.047 Uiso d SPR 0.50 . .
    O O5 0.19308(19) 0.2314(6) 0.2500 0.0365(9) Uani d S 1 . .
    H H5 0.2041 0.2871 0.2699 0.044 Uiso d R 1 . .
    O O6 0.1159(2) -0.3688(7) 0.2500 0.0647(15) Uani d S 1 . .
    H H6B 0.1529 -0.2988 0.2500 0.078 Uiso d SR 1 . .
    H H6C 0.1278 -0.4859 0.2380 0.078 Uiso d PR 0.50 . .
    C C1 0.2117(2) 1.0891(6) 0.67359(9) 0.0278(8) Uani d . 1 . .
    C C2 0.19342(19) 1.0649(5) 0.63145(9) 0.0244(7) Uani d . 1 . .
    C C3 0.1278(2) 1.0044(6) 0.62013(11) 0.0307(8) Uani d . 1 . .
    H H3A 0.0932 0.9823 0.6384 0.037 Uiso calc R 1 . .
    C C4 0.1139(2) 0.9771(6) 0.58161(12) 0.0344(10) Uani d . 1 . .
    H H4A 0.0702 0.9295 0.5744 0.041 Uiso calc R 1 . .
    C C5 0.2424(2) 1.0999(6) 0.60318(10) 0.0303(8) Uani d . 1 . .
    H H5A 0.2873 1.1397 0.6098 0.036 Uiso calc R 1 . .
    C C6 0.2246(2) 1.0755(6) 0.56502(10) 0.0323(8) Uani d . 1 . .
    H H6A 0.2580 1.1008 0.5462 0.039 Uiso calc R 1 . .
    C C7 0.0597(2) 0.5415(6) 0.39568(11) 0.0307(9) Uani d . 1 . .
    H H7A 0.1015 0.5754 0.4076 0.037 Uiso calc R 1 . .
    C C8 0.06218(19) 0.4538(5) 0.35956(11) 0.0260(8) Uani d . 1 . .
    H H8A 0.1047 0.4302 0.3475 0.031 Uiso calc R 1 . .
    C C9 0.0000 0.4016(7) 0.34159(13) 0.0216(10) Uani d S 1 . .
    C C10 0.0000 0.2775(8) 0.30518(13) 0.0240(10) Uani d S 1 . .
    N N1 0.16080(18) 1.0165(5) 0.55395(9) 0.0340(8) Uani d . 1 . .
    N N2 0.0000 0.5802(7) 0.41440(12) 0.0275(9) Uani d S 1 . .
loop_
    _atom_site_aniso_label
    _atom_site_aniso_U_11
    _atom_site_aniso_U_22
    _atom_site_aniso_U_33
    _atom_site_aniso_U_12
    _atom_site_aniso_U_13
    _atom_site_aniso_U_23
    Tm1 0.01730(14) 0.02826(15) 0.01249(13) 0.00208(9) 0.000 0.000
    Cu1 0.0466(19) 0.052(8) 0.0131(15) 0.000 0.000 0.000(8)
    Cu1' 0.047(2) 0.051(7) 0.0145(17) -0.004(4) 0.0008(16) 0.001(5)
    Cu2 0.0465(4) 0.0686(6) 0.0243(4) 0.000 0.000 -0.0111(4)
    Br1 0.0271(4) 0.0500(5) 0.0260(4) 0.000 0.000 -0.0129(3)
    Br2 0.0286(3) 0.0619(4) 0.0368(4) 0.000 0.000 0.0074(3)
    O1 0.0438(16) 0.0448(16) 0.0171(13) -0.0065(14) 0.0069(11) 0.0009(12)
    O2 0.0406(17) 0.081(2) 0.0212(14) -0.0224(17) -0.0013(12) -0.0077(15)
    O3 0.0250(13) 0.0570(18) 0.0348(15) 0.0037(13) 0.0023(11) -0.0254(13)
    O4 0.023(3) 0.033(3) 0.061(4) 0.000 0.000 0.000
    O5 0.046(2) 0.051(2) 0.0127(17) -0.021(2) 0.000 0.000
    O6 0.053(3) 0.027(2) 0.113(5) 0.008(2) 0.000 0.000
    C1 0.039(2) 0.031(2) 0.0138(16) -0.0086(17) 0.0020(15) 0.0005(15)
    C2 0.034(2) 0.0235(16) 0.0161(16) -0.0035(15) -0.0005(14) -0.0006(14)
    C3 0.0290(18) 0.042(2) 0.0207(18) -0.0027(17) 0.0035(15) 0.0043(15)
    C4 0.030(2) 0.050(3) 0.024(2) -0.0011(18) -0.0018(16) -0.0005(17)
    C5 0.0307(19) 0.039(2) 0.0211(18) -0.0088(17) 0.0013(15) -0.0008(17)
    C6 0.033(2) 0.045(2) 0.0188(18) -0.0045(18) 0.0048(15) -0.0001(17)
    C7 0.028(2) 0.040(2) 0.024(2) -0.0044(16) -0.0016(15) -0.0091(16)
    C8 0.0226(18) 0.032(2) 0.0229(18) -0.0003(14) 0.0006(14) -0.0065(15)
    C9 0.029(2) 0.018(2) 0.018(2) 0.000 0.000 0.0000(19)
    C10 0.024(2) 0.028(3) 0.020(2) 0.000 0.000 -0.003(2)
    N1 0.0339(18) 0.051(2) 0.0176(15) 0.0022(15) 0.0003(13) 0.0007(14)
    N2 0.034(2) 0.030(2) 0.018(2) 0.000 0.000 -0.0048(19)
_geom_special_details
;
All e.s.d.'s (except the e.s.d. in the dihedral angle between two l.s. planes)
are estimated using the full covariance matrix. The cell e.s.d.'s are taken
into account individually in the estimation of e.s.d.'s in distances, angles
and torsion angles; correlations between e.s.d.'s in cell parameters are only
used when they are defined by crystal symmetry. An approximate (isotropic)
treatment of cell e.s.d.'s is used for estimating e.s.d.'s involving l.s.
planes.
;
loop_
    _geom_bond_atom_site_label_1
    _geom_bond_atom_site_label_2
    _geom_bond_site_symmetry_2
    _geom_bond_distance
    _geom_bond_publ_flag
    Tm1 O4 . 2.197(2) ?
    Tm1 O1 4_566 2.208(2) ?
    Tm1 O1 11_565 2.208(2) ?
    Tm1 O5 . 2.284(4) ?
    Tm1 O3 10_556 2.315(2) ?
    Tm1 O3 . 2.315(2) ?
    Tm1 O6 . 2.467(5) ?
    Tm1 H6B . 2.1833 ?
    Cu1 N1 . 1.924(4) ?
    Cu1 N1 4_576 1.924(4) ?
    Cu1 Br1 . 2.654(12) ?
    Cu1' N1 . 1.97(3) ?
    Cu1' N1 4_576 2.00(3) ?
    Cu1' Br1 . 2.645(12) ?
    Cu2 N2 . 2.020(4) ?
    Cu2 Br2 . 2.5191(7) ?
    Cu2 Br2 9_566 2.5191(7) ?
    Cu2 Br1 . 2.6275(9) ?
    Cu2 Cu2 9_566 2.6889(17) ?
    Br1 Cu2 9_576 2.6276(9) ?
    Br1 Cu1' 9_576 2.645(12) ?
    Br1 Cu1' 12 2.645(12) ?
    Br1 Cu1' 4_576 2.645(12) ?
    Br1 Cu1 9_576 2.654(12) ?
    Br2 Cu2 9_566 2.5191(7) ?
    O1 C1 . 1.260(4) ?
    O1 Tm1 11_566 2.208(2) ?
    O2 C1 . 1.230(5) ?
    O3 C10 . 1.243(3) ?
    O4 Tm1 3 2.197(2) ?
    O4 H4 . 1.0867 ?
    O5 H5 . 0.8127 ?
    O6 H6B . 0.8504 ?
    O6 H6C . 0.9163 ?
    C1 C2 . 1.512(5) ?
    C2 C5 . 1.379(5) ?
    C2 C3 . 1.380(5) ?
    C3 C4 . 1.375(5) ?
    C3 H3A . 0.9300 ?
    C4 N1 . 1.342(5) ?
    C4 H4A . 0.9300 ?
    C5 C6 . 1.377(5) ?
    C5 H5A . 0.9300 ?
    C6 N1 . 1.342(5) ?
    C6 H6A . 0.9300 ?
    C7 N2 . 1.341(4) ?
    C7 C8 . 1.385(6) ?
    C7 H7A . 0.9300 ?
    C8 C9 . 1.391(4) ?
    C8 H8A . 0.9300 ?
    C9 C8 12 1.391(4) ?
    C9 C10 . 1.512(7) ?
    C10 O3 12 1.243(3) ?
    N1 Cu1' 4_576 2.00(3) ?
    N2 C7 12 1.341(4) ?
loop_
    _geom_angle_atom_site_label_1
    _geom_angle_atom_site_label_2
    _geom_angle_atom_site_label_3
    _geom_angle_site_symmetry_1
    _geom_angle_site_symmetry_3
    _geom_angle
    _geom_angle_publ_flag
    O4 Tm1 O1 . 4_566 109.97(10) ?
    O4 Tm1 O1 . 11_565 109.97(10) ?
    O1 Tm1 O1 4_566 11_565 113.85(14) ?
    O4 Tm1 O5 . . 159.04(17) ?
    O1 Tm1 O5 4_566 . 80.41(9) ?
    O1 Tm1 O5 11_565 . 80.41(9) ?
    O4 Tm1 O3 . 10_556 83.02(12) ?
    O1 Tm1 O3 4_566 10_556 154.05(11) ?
    O1 Tm1 O3 11_565 10_556 80.34(10) ?
    O5 Tm1 O3 . 10_556 80.85(11) ?
    O4 Tm1 O3 . . 83.02(12) ?
    O1 Tm1 O3 4_566 . 80.34(10) ?
    O1 Tm1 O3 11_565 . 154.05(11) ?
    O5 Tm1 O3 . . 80.85(11) ?
    O3 Tm1 O3 10_556 . 79.09(15) ?
    O4 Tm1 O6 . . 72.25(17) ?
    O1 Tm1 O6 4_566 . 72.46(9) ?
    O1 Tm1 O6 11_565 . 72.46(9) ?
    O5 Tm1 O6 . . 128.71(15) ?
    O3 Tm1 O6 10_556 . 133.49(10) ?
    O3 Tm1 O6 . . 133.49(10) ?
    O4 Tm1 H6B . . 92.1 ?
    O1 Tm1 H6B 4_566 . 64.0 ?
    O1 Tm1 H6B 11_565 . 64.0 ?
    O5 Tm1 H6B . . 108.8 ?
    O3 Tm1 H6B 10_556 . 140.0 ?
    O3 Tm1 H6B . . 140.0 ?
    O6 Tm1 H6B . . 19.9 ?
    Cu1' Cu1 N1 4_576 . 93(4) ?
    Cu1' Cu1 N1 4_576 4_576 89(4) ?
    N1 Cu1 N1 . 4_576 154.2(7) ?
    Cu1' Cu1 Br1 4_576 . 84(3) ?
    N1 Cu1 Br1 . . 102.9(4) ?
    N1 Cu1 Br1 4_576 . 102.9(4) ?
    Cu1' Cu1' N1 4_576 . 79(4) ?
    Cu1' Cu1' N1 4_576 4_576 76(4) ?
    N1 Cu1' N1 . 4_576 142.3(6) ?
    Cu1' Cu1' Br1 4_576 . 80.7(3) ?
    N1 Cu1' Br1 . . 102.0(9) ?
    N1 Cu1' Br1 4_576 . 101.2(9) ?
    N2 Cu2 Br2 . . 108.50(6) ?
    N2 Cu2 Br2 . 9_566 108.50(7) ?
    Br2 Cu2 Br2 . 9_566 115.49(4) ?
    N2 Cu2 Br1 . . 122.79(14) ?
    Br2 Cu2 Br1 . . 100.894(19) ?
    Br2 Cu2 Br1 9_566 . 100.894(19) ?
    N2 Cu2 Cu2 . 9_566 126.47(15) ?
    Br2 Cu2 Cu2 . 9_566 57.744(18) ?
    Br2 Cu2 Cu2 9_566 9_566 57.744(18) ?
    Br1 Cu2 Cu2 . 9_566 110.74(4) ?
    Cu2 Br1 Cu2 9_576 . 180.0 ?
    Cu2 Br1 Cu1' 9_576 9_576 98.6(4) ?
    Cu2 Br1 Cu1' . 9_576 81.4(4) ?
    Cu2 Br1 Cu1' 9_576 12 81.4(4) ?
    Cu2 Br1 Cu1' . 12 98.6(4) ?
    Cu2 Br1 Cu1' 9_576 . 81.4(4) ?
    Cu2 Br1 Cu1' . . 98.6(4) ?
    Cu1' Br1 Cu1' 9_576 . 180.0(13) ?
    Cu1' Br1 Cu1' 12 . 161.3(7) ?
    Cu2 Br1 Cu1' 9_576 4_576 98.6(4) ?
    Cu2 Br1 Cu1' . 4_576 81.4(4) ?
    Cu1' Br1 Cu1' 9_576 4_576 161.3(7) ?
    Cu1' Br1 Cu1' 12 4_576 180.000(4) ?
    Cu2 Br1 Cu1 9_576 9_576 90.0 ?
    Cu2 Br1 Cu1 . 9_576 90.000(2) ?
    Cu1' Br1 Cu1 . 9_576 170.7(3) ?
    Cu1' Br1 Cu1 4_576 9_576 170.7(3) ?
    Cu2 Br1 Cu1 9_576 . 90.000(2) ?
    Cu2 Br1 Cu1 . . 90.0 ?
    Cu1' Br1 Cu1 9_576 . 170.7(3) ?
    Cu1' Br1 Cu1 12 . 170.7(3) ?
    Cu1 Br1 Cu1 9_576 . 180.0000(10)
                                   ?
    Cu2 Br2 Cu2 . 9_566 64.51(4) ?
    C1 O1 Tm1 . 11_566 154.2(3) ?
    C10 O3 Tm1 . . 139.8(3) ?
    Tm1 O4 Tm1 . 3 135.8(3) ?
    Tm1 O4 H4 . . 110.9 ?
    Tm1 O4 H4 3 . 110.9 ?
    Tm1 O5 H5 . . 120.2 ?
    Tm1 O6 H6B . . 60.9 ?
    Tm1 O6 H6C . . 150.7 ?
    H6B O6 H6C . . 105.4 ?
    O2 C1 O1 . . 126.2(3) ?
    O2 C1 C2 . . 117.9(3) ?
    O1 C1 C2 . . 115.9(3) ?
    C5 C2 C3 . . 118.0(3) ?
    C5 C2 C1 . . 120.8(3) ?
    C3 C2 C1 . . 121.2(3) ?
    C4 C3 C2 . . 119.5(4) ?
    C4 C3 H3A . . 120.2 ?
    C2 C3 H3A . . 120.2 ?
    N1 C4 C3 . . 122.6(4) ?
    N1 C4 H4A . . 118.7 ?
    C3 C4 H4A . . 118.7 ?
    C6 C5 C2 . . 119.7(3) ?
    C6 C5 H5A . . 120.2 ?
    C2 C5 H5A . . 120.2 ?
    N1 C6 C5 . . 122.4(4) ?
    N1 C6 H6A . . 118.8 ?
    C5 C6 H6A . . 118.8 ?
    N2 C7 C8 . . 123.3(4) ?
    N2 C7 H7A . . 118.3 ?
    C8 C7 H7A . . 118.3 ?
    C7 C8 C9 . . 118.9(4) ?
    C7 C8 H8A . . 120.6 ?
    C9 C8 H8A . . 120.6 ?
    C8 C9 C8 . 12 118.1(5) ?
    C8 C9 C10 . . 120.8(2) ?
    C8 C9 C10 12 . 120.8(2) ?
    O3 C10 O3 . 12 126.7(5) ?
    O3 C10 C9 . . 116.6(2) ?
    O3 C10 C9 12 . 116.6(2) ?
    C4 N1 C6 . . 117.7(3) ?
    C4 N1 Cu1 . . 122.3(4) ?
    C6 N1 Cu1 . . 119.9(4) ?
    C4 N1 Cu1' . . 123.7(5) ?
    C6 N1 Cu1' . . 116.5(5) ?
    C4 N1 Cu1' . 4_576 117.0(5) ?
    C6 N1 Cu1' . 4_576 124.3(5) ?
    C7 N2 C7 . 12 117.2(4) ?
    C7 N2 Cu2 . . 120.8(2) ?
    C7 N2 Cu2 12 . 120.8(2) ?
loop_
    _geom_hbond_atom_site_label_D
    _geom_hbond_atom_site_label_H
    _geom_hbond_atom_site_label_A
    _geom_hbond_site_symmetry_A
    _geom_hbond_distance_DH
    _geom_hbond_distance_HA
    _geom_hbond_distance_DA
    _geom_hbond_angle_DHA
    _geom_hbond_publ_flag
    O5 H5 O2 13_566 0.81 1.86 2.667(3) 174.5 yes
