# Supplementary material for: Poly[tetra­aqua-μ4-bromido-di-μ2-bromido-μ2-hydroxido-di-μ3-iso­nicotinato-tetra-μ2-isonicotinato-tetra­copper(I)dithulium(III)]
Source: Acta Crystallogr Sect E Struct Rep Online. 2008 Sep 13;64(Pt 10):m1260–1. doi: 10.1107/S1600536808028675 (PMC2959303; doi:10.1107/S1600536808028675)
Supplement: Supplementary file 2 [file e-64-m1260-Isup2.hkl]

# 
# h,k,l, Fc-squared, Fo-squared, sigma(Fo-squared) and status flag 
# 
data_I
_shelx_title ' B in Cmcm' 
_shelx_refln_list_code          4 
_shelx_F_calc_maximum      948.33 
_exptl_crystal_F_000      3144.00 
_reflns_d_resolution_high  0.7967 
 
loop_ 
 _symmetry_equiv_pos_as_xyz 
 'x, y, z' 
 '-x, -y, z+1/2' 
 '-x, y, -z+1/2' 
 'x, -y, -z' 
 'x+1/2, y+1/2, z' 
 '-x+1/2, -y+1/2, z+1/2' 
 '-x+1/2, y+1/2, -z+1/2' 
 'x+1/2, -y+1/2, -z' 
 '-x, -y, -z' 
 'x, y, -z-1/2' 
 'x, -y, z-1/2' 
 '-x, y, z' 
 '-x+1/2, -y+1/2, -z' 
 'x+1/2, y+1/2, -z-1/2' 
 'x+1/2, -y+1/2, z-1/2' 
 '-x+1/2, y+1/2, z' 
 
_cell_length_a    19.1815 
_cell_length_b     6.6973 
_cell_length_c    34.7044 
_cell_angle_alpha  90.000 
_cell_angle_beta   90.000 
_cell_angle_gamma  90.000 
 
_shelx_F_squared_multiplier     1.000 
 
loop_ 
 _refln_index_h 
 _refln_index_k 
 _refln_index_l 
 _refln_F_squared_calc 
 _refln_F_squared_meas 
 _refln_F_squared_sigma 
 _refln_observed_status 
   2   0   0    96261.13   101425.70   2786.58 o 
   4   0   0   187924.11   190995.63   5245.19 o 
   6   0   0     3817.67     4015.66    226.92 o 
   8   0   0   646682.56   573994.00  22300.27 o 
  10   0   0   365923.25   331356.63  12941.23 o 
  12   0   0        5.63     1036.96    681.73 o 
  14   0   0    12497.66    11903.14    434.93 o 
  16   0   0    29075.37    28246.56    832.09 o 
  18   0   0   234899.30   218491.86   6323.23 o 
  20   0   0    75368.91    74352.30   2406.57 o 
  22   0   0     6106.93     6816.86    779.16 o 
  24   0   0    20293.24    21536.20   1457.07 o 
   1   1   0   139196.67   155998.33   3043.91 o 
   3   1   0   537893.94   574890.44   9890.51 o 
   5   1   0    63486.63    62057.97   1136.02 o 
   7   1   0    36877.19    39927.87    705.28 o 
   9   1   0    44630.45    44072.89    788.83 o 
  11   1   0     1589.64     1569.10    108.88 o 
  13   1   0    12134.22    12280.35    309.39 o 
  15   1   0    27274.94    25498.56    543.17 o 
  17   1   0     1895.85     1942.43    197.65 o 
  19   1   0    17446.15    16308.37    708.35 o 
  21   1   0     5523.65     5166.37    474.31 o 
  23   1   0     6721.96     7585.38    893.07 o 
   2   2   0     8840.91     9127.15    235.98 o 
   4   2   0   583101.88   625752.81  12183.28 o 
   6   2   0    56328.89    52498.64    908.16 o 
   8   2   0   326838.34   323651.63   5204.79 o 
  10   2   0   167836.08   173218.56   2849.42 o 
  12   2   0    10669.58    10165.27    337.19 o 
  14   2   0    75793.78    75074.58   1335.89 o 
  16   2   0      393.31      273.29    118.64 o 
  18   2   0    93547.16    92093.12   2344.71 o 
  20   2   0    26731.88    27596.51   1158.05 o 
  22   2   0    14073.62    13177.60    795.82 o 
   1   3   0   245448.48   256480.47   4131.28 o 
   5   3   0     9199.66     9011.12    341.87 o 
   7   3   0    96848.50    98478.34   1832.61 o 
   9   3   0   194236.16   192630.33   3473.70 o 
  11   3   0    40756.27    39362.01    848.65 o 
  13   3   0        0.35      -80.96     95.63 o 
  15   3   0     5482.76     5597.31    315.87 o 
  17   3   0     5971.56     5888.82    408.81 o 
  19   3   0    30030.99    28100.77   1010.81 o 
  21   3   0     9176.18     8789.55    678.06 o 
   0   4   0   235759.83   250591.77   5754.36 o 
   2   4   0    24330.83    24925.79    495.61 o 
   4   4   0   340316.38   351754.72   6207.69 o 
   6   4   0    62034.69    58889.15   1712.98 o 
   8   4   0    32307.70    30276.71    686.49 o 
  10   4   0    61328.18    61455.96   1248.62 o 
  12   4   0    17328.61    16217.04    509.60 o 
  14   4   0    76370.60    74494.02   1955.11 o 
  16   4   0      113.86       67.33    145.47 o 
  18   4   0    38851.72    38653.45   1202.94 o 
  20   4   0    16184.22    16275.09    700.27 o 
   1   5   0    78720.15    73047.84   1667.58 o 
   3   5   0        2.96       33.88    100.36 o 
   5   5   0    27493.15    27601.82    651.24 o 
   7   5   0     9315.06     8762.40    417.09 o 
   9   5   0    53997.02    47396.80   1024.46 o 
  11   5   0    16909.38    16035.51    479.46 o 
  13   5   0     3574.03     3091.66    309.96 o 
  15   5   0     4493.32     4211.82    376.77 o 
  17   5   0     4947.63     4134.44    435.93 o 
  19   5   0    21485.83    23576.29   1867.24 o 
   0   6   0    57261.18    60283.98   1998.61 o 
   2   6   0    20435.11    19832.29    612.53 o 
   4   6   0    77054.20    71179.81   1627.79 o 
   6   6   0    13625.76    11925.52    457.99 o 
   8   6   0    48061.49    46006.97   1155.40 o 
  10   6   0    46360.61    42835.63   1143.02 o 
  12   6   0      902.43     1042.73    225.81 o 
  14   6   0    31986.69    31336.45   1055.54 o 
  16   6   0      466.98      396.64    228.57 o 
   1   7   0    13973.15    13258.88    514.44 o 
   3   7   0      113.45      477.83    175.66 o 
   5   7   0    20166.36    19480.44    654.78 o 
   7   7   0     1605.81     1078.55    206.91 o 
   9   7   0    14098.90    14182.26   1230.53 o 
  11   7   0     6201.60     6027.63    594.14 o 
  13   7   0     2234.63     2611.87    562.77 o 
   0   8   0    30769.32    29374.19   1269.32 o 
   2   8   0     4490.40     3859.46    557.10 o 
   4   8   0    15319.81    14663.85    641.24 o 
   6   8   0     3622.10     4228.56    428.21 o 
   1   1   1     2517.03     2843.70     56.56 o 
   3   1   1     9367.52     9737.55    137.27 o 
   9   1   1     3038.34     3396.34    100.60 o 
  11   1   1     1982.16     2226.96     88.59 o 
  13   1   1       86.57      128.13     69.22 o 
  15   1   1     1124.40     1386.27     88.88 o 
  17   1   1      922.56      917.23     93.88 o 
  19   1   1        3.29     -135.01    102.30 o 
  21   1   1      131.22      165.15    142.83 o 
  23   1   1       34.18       97.65    247.06 o 
   0   2   1    64605.02    72015.99   1306.14 o 
   2   2   1    61454.20    65067.43    803.96 o 
   6   2   1      229.70      360.59     36.59 o 
   8   2   1       31.96      144.60     96.24 o 
  10   2   1      230.19      218.03     49.47 o 
  12   2   1     1513.70     1603.88     90.43 o 
  14   2   1      727.46      804.61     78.95 o 
  16   2   1     1975.98     2017.54    143.72 o 
  18   2   1      173.26      243.95    113.37 o 
  20   2   1        4.63      -33.02    152.28 o 
  22   2   1       30.62       31.09    183.16 o 
   1   3   1    28114.64    29981.03    391.55 o 
   3   3   1     7478.09     7871.90    167.61 o 
   5   3   1     9538.96     9745.40    199.14 o 
   7   3   1       34.42       39.78     52.97 o 
   9   3   1      874.05     1214.60     95.44 o 
  11   3   1     1456.81     1475.19    102.62 o 
  13   3   1        1.36       84.04     75.88 o 
  15   3   1      489.35      547.69    124.85 o 
  17   3   1      175.25      192.25    109.51 o 
  19   3   1     1411.15     1548.20    175.88 o 
  21   3   1      446.87      417.69    199.01 o 
   0   4   1    28156.89    28280.58    554.94 o 
   2   4   1     5805.31     5819.52    165.03 o 
   4   4   1      128.19      460.98     77.30 o 
   6   4   1       12.52       36.25     59.48 o 
   8   4   1     2240.16     2327.68    122.74 o 
  10   4   1        2.78      213.19     77.61 o 
  12   4   1       46.01      199.84     84.39 o 
  14   4   1      114.45      103.17    101.28 o 
  16   4   1      189.25      249.37    116.09 o 
  18   4   1      171.20      103.62    123.37 o 
  20   4   1      169.94      266.17    148.62 o 
   1   5   1     1629.59     1607.11    129.73 o 
   3   5   1     2028.68     2109.33    119.31 o 
   5   5   1      154.20      198.08     90.81 o 
   7   5   1      331.50      361.36     81.15 o 
   9   5   1        0.15      -15.03     75.56 o 
  11   5   1        0.80      107.90     82.39 o 
  13   5   1        2.76      143.43    115.83 o 
  15   5   1     1583.59     1757.77    189.07 o 
  17   5   1      940.71      639.20    156.23 o 
  19   5   1       32.99       66.34    149.36 o 
   0   6   1        5.40      164.15    216.18 o 
   2   6   1      155.96      156.50     95.79 o 
   4   6   1      897.42      962.74    128.10 o 
   6   6   1        3.97       98.50     95.37 o 
   8   6   1       46.57      193.71    101.96 o 
  10   6   1      889.91      864.62    130.63 o 
  12   6   1       37.23      -91.46    113.41 o 
  14   6   1      150.21      525.98    155.99 o 
  16   6   1       50.64      -77.39    139.06 o 
   1   7   1       40.17       27.76    105.22 o 
   3   7   1      111.55      128.26    108.70 o 
   5   7   1        7.74      204.61    121.26 o 
   7   7   1       46.38       31.33    106.29 o 
   9   7   1        6.04      184.00    205.71 o 
  11   7   1      242.74      463.33    191.33 o 
  13   7   1        2.27      188.64    192.61 o 
   0   8   1      404.01      457.76    193.10 o 
   2   8   1      229.93       99.92    125.04 o 
   4   8   1      434.00      444.91    152.49 o 
   6   8   1      422.10      424.12    155.41 o 
   4   0   2    76641.80    77331.66   1267.64 o 
   6   0   2   261137.97   250365.84   4500.30 o 
   8   0   2   125277.03   128009.31   2090.16 o 
  10   0   2    22366.20    21846.22    436.49 o 
  12   0   2    13570.37    13719.84    320.96 o 
  14   0   2   137220.28   131892.30   2215.57 o 
  16   0   2    45895.78    43100.99    827.00 o 
  18   0   2     9603.03     8940.59    324.28 o 
  20   0   2     7481.01     7532.46    764.91 o 
  22   0   2    13312.82    12867.27   1581.74 o 
  24   0   2    29202.24    29964.82   1806.11 o 
   3   1   2     4593.85     4657.65     88.06 o 
   5   1   2   296349.41   298139.59   3367.38 o 
   7   1   2    14106.53    14356.11    211.25 o 
   9   1   2   217845.61   213951.33   2453.53 o 
  11   1   2   133383.92   131953.25   1615.45 o 
  13   1   2   156567.31   151038.31   1847.70 o 
  15   1   2   115536.05   110546.26   1339.00 o 
  17   1   2    21686.55    20520.08    356.67 o 
  19   1   2    99071.58    98675.68   1783.41 o 
  21   1   2     1134.50     1147.56    224.21 o 
  23   1   2    52375.95    55949.69   2041.37 o 
   2   2   2      785.14     1230.35     73.70 o 
   4   2   2    24328.53    24718.84    340.39 o 
   6   2   2   103904.67   106272.83   1243.55 o 
   8   2   2      548.85      830.50     55.57 o 
  10   2   2    59360.53    58678.32    736.98 o 
  12   2   2       58.90      115.99     52.27 o 
  14   2   2    84831.33    85723.69   1114.79 o 
  16   2   2    38144.98    38245.76    756.39 o 
  18   2   2     6994.37     6805.36    379.15 o 
  20   2   2     6819.54     7225.71    357.09 o 
  22   2   2     6320.82     6750.15    429.73 o 
   1   3   2    19701.87    19906.07    278.61 o 
   3   3   2    99837.64   101996.59   1257.32 o 
   5   3   2   448259.31   473157.59   5849.21 o 
   7   3   2    57938.45    56498.88    741.38 o 
   9   3   2   118018.32   119211.92   1562.09 o 
  11   3   2    10367.55    10619.49    402.51 o 
  13   3   2   171492.97   171379.38   2347.07 o 
  15   3   2   139000.73   138095.67   2198.26 o 
  17   3   2     6051.33     6166.10    448.34 o 
  19   3   2    30993.10    30754.90    708.33 o 
  21   3   2     3095.20     3274.13    272.97 o 
   0   4   2    16616.28    14209.03    440.61 o 
   2   4   2    14840.20    14387.84    255.23 o 
   4   4   2     3412.81     3507.88    141.78 o 
   6   4   2    34871.71    34458.01    586.38 o 
   8   4   2      342.14      596.57     95.31 o 
  10   4   2    44233.83    42312.92    648.17 o 
  12   4   2      185.66      335.83     88.02 o 
  14   4   2    30662.20    30039.28    621.57 o 
  16   4   2     2569.28     3003.61    215.61 o 
  18   4   2     8111.52     8024.91    351.83 o 
  20   4   2    11296.37    11138.28    418.14 o 
   1   5   2    30526.18    29730.53    546.11 o 
   3   5   2    33248.47    30409.32    489.33 o 
   5   5   2   170615.88   165106.16   2260.56 o 
   7   5   2    19961.67    17068.53    335.26 o 
   9   5   2    63624.86    60474.43    887.65 o 
  11   5   2     2474.20     2639.12    171.92 o 
  13   5   2    69517.11    66837.77   1183.95 o 
  15   5   2    48521.48    45703.65    961.40 o 
  17   5   2     4828.74     5014.99    292.99 o 
  19   5   2    16634.56    16835.88    520.32 o 
   0   6   2     2623.92     2243.60    229.71 o 
   2   6   2        0.94      -32.90     83.99 o 
   4   6   2    26300.10    25706.58    523.53 o 
   6   6   2    33620.53    33504.50    636.30 o 
   8   6   2     2831.67     2578.81    172.30 o 
  10   6   2    10119.86     9999.56    393.99 o 
  12   6   2     1891.31     1932.24    213.78 o 
  14   6   2    25766.78    26373.23    999.38 o 
  16   6   2     4999.31     4916.50    367.43 o 
   1   7   2    19682.13    19235.73    451.32 o 
   3   7   2     3825.56     3738.11    245.56 o 
   5   7   2    34653.94    31823.93    641.70 o 
   7   7   2       16.61       53.94    115.92 o 
   9   7   2    33706.94    31914.45    766.27 o 
  11   7   2     5534.82     5444.63    406.35 o 
  13   7   2    12316.86    13613.50    630.17 o 
   0   8   2     8302.55     8859.06    487.76 o 
   2   8   2       53.57      126.39    120.54 o 
   4   8   2    12035.62    12859.72    464.36 o 
   6   8   2     9015.63     8646.22    407.03 o 
   1   1   3    24212.17    26543.06    320.80 o 
   3   1   3     9297.51     9898.42    141.26 o 
   9   1   3      823.56      913.37     59.70 o 
  11   1   3      306.33      307.10     47.64 o 
  13   1   3     2154.81     2214.84     97.33 o 
  15   1   3     3121.96     3134.37    155.10 o 
  17   1   3     2526.00     2331.53    138.86 o 
  19   1   3      137.65      306.28    179.26 o 
  21   1   3     1305.20     1458.53    247.66 o 
  23   1   3        2.16      397.11    209.93 o 
   0   2   3     1621.77     1462.98     97.08 o 
   2   2   3    60177.90    63850.54    755.96 o 
   4   2   3     3968.30     4272.32     89.53 o 
   6   2   3    31004.76    33768.99    432.67 o 
   8   2   3     4486.92     4750.73    143.24 o 
  10   2   3     7590.99     8034.89    232.39 o 
  12   2   3     8238.48     8374.91    206.11 o 
  14   2   3     4698.28     4771.65    166.90 o 
  16   2   3      206.54      227.33     84.30 o 
  18   2   3     2330.34     2414.65    196.42 o 
  20   2   3      987.58      933.73    176.97 o 
  22   2   3      604.64      313.06    234.97 o 
   1   3   3     1432.12     1743.72     75.45 o 
   3   3   3     2481.58     2812.88     91.28 o 
   5   3   3    10703.48    10801.98    213.84 o 
   7   3   3       30.43       73.13     41.82 o 
   9   3   3     4677.89     5930.57    227.40 o 
  11   3   3      313.51      361.92     72.15 o 
  13   3   3     2970.59     2997.92    213.11 o 
  15   3   3       11.09      -75.38     82.16 o 
  17   3   3      143.10      121.17    102.25 o 
  19   3   3      516.80      530.94    163.39 o 
  21   3   3      164.69      497.09    168.04 o 
   0   4   3      383.41      152.21     74.36 o 
   2   4   3     4280.29     4361.60    128.66 o 
   4   4   3     3599.05     3838.66    163.28 o 
   6   4   3       71.60      144.51     61.28 o 
   8   4   3      493.65      558.54     79.80 o 
  10   4   3       23.30      183.25     76.79 o 
  12   4   3      161.02      154.06     82.30 o 
  14   4   3       16.55       16.07     90.21 o 
  16   4   3       63.67       28.61    107.15 o 
  18   4   3      379.91      498.33    151.50 o 
  20   4   3      210.38      317.76    174.72 o 
   1   5   3      131.89      185.76     80.95 o 
   3   5   3     1310.02     1264.29    100.82 o 
   5   5   3      702.68      697.53     95.59 o 
   7   5   3     1280.12     1521.34    120.07 o 
   9   5   3     1076.51     1188.76    112.79 o 
  11   5   3      730.80      547.33    108.26 o 
  13   5   3      177.20      320.10    118.01 o 
  15   5   3      511.10      560.17    146.76 o 
  17   5   3       98.42       77.06    130.49 o 
  19   5   3       49.75       95.60    168.11 o 
   0   6   3       46.54      -42.92    131.53 o 
   2   6   3        0.72      -69.95     83.45 o 
   4   6   3     1425.45     1335.46    138.33 o 
   6   6   3     2484.09     2104.98    161.94 o 
   8   6   3      337.61      374.67     96.74 o 
  10   6   3        9.66       91.83    104.94 o 
  12   6   3       51.23      127.00    112.85 o 
  14   6   3      883.26      973.00    167.94 o 
  16   6   3      105.95      115.13    142.08 o 
   1   7   3      113.70      105.78    109.02 o 
   3   7   3       32.97      -49.13    102.37 o 
   5   7   3       88.86      410.12    124.18 o 
   7   7   3      158.25       69.84    128.52 o 
   9   7   3      645.26      713.05    169.90 o 
  11   7   3       75.99      406.68    196.35 o 
  13   7   3        1.38       67.67    190.23 o 
   0   8   3      454.93      750.56    220.93 o 
   2   8   3        1.18       14.75    122.90 o 
   4   8   3       30.89      -67.84    133.82 o 
   6   8   3      864.10      736.34    179.18 o 
   2   0   4   202261.39   204519.20   3273.66 o 
   4   0   4   425930.19   408373.38  12561.52 o 
   6   0   4     3866.68     3832.02    155.08 o 
   8   0   4   513609.72   472477.50  10692.29 o 
  10   0   4   354573.59   333544.66   5350.58 o 
  12   0   4       89.64       84.55     58.56 o 
  14   0   4    60126.72    58458.01   1160.76 o 
  16   0   4       17.87      118.10     91.26 o 
  18   0   4   112081.27   107723.91   2333.02 o 
  20   0   4    55727.06    54636.89   1543.36 o 
  22   0   4     3733.17     3755.08    476.17 o 
   1   1   4   191995.47   215190.63   2541.36 o 
   5   1   4    65246.07    64309.21    762.65 o 
   7   1   4     7117.76     8005.36    137.96 o 
   9   1   4    13461.60    11464.64    189.47 o 
  11   1   4     7143.60     7266.43    148.14 o 
  13   1   4      467.86      524.02     68.13 o 
  15   1   4     6084.42     6041.27    174.02 o 
  17   1   4      771.39      921.67    119.74 o 
  19   1   4    39983.74    37679.91    740.26 o 
  21   1   4    10047.08     9881.61    477.60 o 
  23   1   4     6463.35     6054.83    569.89 o 
   0   2   4   299363.84   329209.44   5259.09 o 
   2   2   4    26352.92    27011.64    347.61 o 
   4   2   4   375818.59   396197.59   4472.43 o 
   6   2   4    28501.02    27875.35    367.94 o 
   8   2   4   323153.88   328503.28   3735.85 o 
  10   2   4   176832.39   181927.25   2111.84 o 
  12   2   4     2023.72     1610.96     87.97 o 
  14   2   4    92168.06    90686.77   1248.78 o 
  16   2   4     9710.69     9440.70    266.64 o 
  18   2   4    64090.75    63182.53   1214.48 o 
  20   2   4    30165.03    31281.67   1752.24 o 
  22   2   4     6776.42     6809.64    622.30 o 
   1   3   4   176981.73   181785.70   2185.13 o 
   3   3   4     1271.71     1455.70     70.70 o 
   5   3   4    16302.22    16462.49    263.51 o 
   7   3   4    19761.36    18317.59    307.35 o 
   9   3   4    69428.03    65360.69    991.52 o 
  11   3   4    29573.90    28488.99    465.96 o 
  13   3   4      741.51      723.28    103.55 o 
  15   3   4     3959.64     4048.29    197.97 o 
  17   3   4     5712.51     5349.57    307.35 o 
  19   3   4    36693.20    35171.38    881.92 o 
  21   3   4     9761.03     9860.74    447.80 o 
   0   4   4   244824.30   255517.14   4553.88 o 
   2   4   4     1018.45     1272.10     78.04 o 
   4   4   4   124784.77   123801.14   1615.16 o 
   6   4   4    49431.20    46839.70    991.74 o 
   8   4   4    56030.31    54662.40    789.33 o 
  10   4   4    85724.92    84368.77   1165.64 o 
  12   4   4     3084.84     3123.84    174.79 o 
  14   4   4    68182.98    67357.27   1109.11 o 
  16   4   4     2928.33     2998.10    204.65 o 
  18   4   4    34148.86    33374.95    767.43 o 
  20   4   4    23001.56    22699.82    911.32 o 
   1   5   4    45569.64    43381.48    737.24 o 
   3   5   4     1612.56     1927.03    141.76 o 
   5   5   4    11238.54    10833.00    354.54 o 
   7   5   4       87.11       69.13     68.74 o 
   9   5   4    31910.47    29515.99    503.00 o 
  11   5   4    14489.66    13669.20    443.04 o 
  13   5   4     2730.10     2450.99    189.96 o 
  15   5   4     8227.10     7755.85    373.81 o 
  17   5   4     1524.35     1359.65    201.55 o 
  19   5   4    18237.75    18912.62    556.51 o 
   0   6   4   116827.10   115949.43   2489.46 o 
   2   6   4     8397.68     8806.23    286.55 o 
   4   6   4    25083.28    23548.83    621.01 o 
   6   6   4    11682.39    10623.71    317.78 o 
   8   6   4    36963.15    36790.89    739.39 o 
  10   6   4    59468.64    57205.13    988.56 o 
  12   6   4       11.88      154.69    113.28 o 
  14   6   4    22883.08    21963.57    934.58 o 
  16   6   4      200.92      262.56    154.80 o 
   1   7   4     7312.29     7583.29    296.78 o 
   3   7   4     2479.92     2019.76    223.87 o 
   5   7   4     7488.65     8311.84    313.36 o 
   7   7   4      279.10      389.13    148.45 o 
   9   7   4    12446.52    11795.06    529.88 o 
  11   7   4     7159.66     7144.99    460.79 o 
  13   7   4     3462.57     3764.23    356.64 o 
   0   8   4    40183.46    36213.53   1163.73 o 
   2   8   4     3731.96     3903.65    243.74 o 
   4   8   4    10048.31    10856.07    420.06 o 
   6   8   4     3838.46     4071.15    300.25 o 
   1   1   5    33083.30    35502.62    426.94 o 
   3   1   5    40671.79    42965.65    515.60 o 
   5   1   5     4839.06     5123.53    110.29 o 
   9   1   5    26095.17    27513.83    371.82 o 
  11   1   5     3137.74     3036.65    103.73 o 
  13   1   5    13231.37    12982.48    238.86 o 
  15   1   5      408.35      550.60     80.35 o 
  17   1   5     3915.09     3938.06    175.26 o 
  19   1   5     1372.69     1381.68    138.73 o 
  21   1   5      390.89      592.69    148.42 o 
  23   1   5      759.93     1289.06    289.95 o 
   0   2   5   109330.73   120168.83   1960.41 o 
   2   2   5    13857.03    13465.86    195.87 o 
   4   2   5    16450.72    15538.99    222.41 o 
   6   2   5    12226.77    12718.81    196.75 o 
   8   2   5     8602.80     8410.94    272.23 o 
  10   2   5    16165.09    16639.97    262.61 o 
  12   2   5     1097.34     1092.80     81.51 o 
  14   2   5     5445.61     5699.74    189.67 o 
  16   2   5     6482.70     6267.31    231.41 o 
  18   2   5     1598.12     1664.35    171.32 o 
  20   2   5     1054.99      901.75    159.23 o 
  22   2   5       51.48      370.83    390.45 o 
   1   3   5    24484.53    25433.04    345.19 o 
   3   3   5     6792.96     6862.91    143.00 o 
   5   3   5     3970.70     4052.89    139.04 o 
   7   3   5      779.42     1159.38     63.70 o 
   9   3   5     4731.88     5265.13    199.42 o 
  11   3   5      975.39     1099.97     99.31 o 
  13   3   5     5374.82     6028.74    225.68 o 
  15   3   5      158.18      230.05    103.90 o 
  17   3   5     2954.14     3134.07    198.61 o 
  19   3   5     1024.08      731.31    210.80 o 
  21   3   5      476.38      569.26    196.49 o 
   0   4   5      519.71      558.93     87.55 o 
   2   4   5        4.23      -27.88     47.72 o 
   4   4   5        3.14      -31.74     56.31 o 
   6   4   5        4.72       24.19     57.11 o 
   8   4   5     1644.93     1763.84    118.93 o 
  10   4   5       25.98      144.32     81.47 o 
  12   4   5      639.89      662.22    130.58 o 
  14   4   5      225.26      328.20    105.88 o 
  16   4   5     1101.56     1124.68    150.68 o 
  18   4   5       34.50      246.17    145.59 o 
  20   4   5        7.07      275.35    169.80 o 
   1   5   5     2603.64     2410.92    150.80 o 
   3   5   5      328.73      279.27    110.64 o 
   5   5   5     4451.72     4266.04    168.84 o 
   7   5   5     2258.43     2269.76    132.22 o 
   9   5   5     2892.90     3019.75    175.13 o 
  11   5   5     1222.89     1138.38    128.24 o 
  13   5   5      238.42      381.20    109.99 o 
  15   5   5     1942.72     2141.62    188.05 o 
  17   5   5      479.93      586.69    150.71 o 
  19   5   5        3.98       37.74    150.72 o 
   0   6   5     1034.41      976.31    237.24 o 
   2   6   5      217.10      286.64    100.16 o 
   4   6   5       39.19       29.04     96.39 o 
   6   6   5      158.40      160.42     98.14 o 
   8   6   5     2483.22     2060.39    176.11 o 
  10   6   5      598.45      675.27    126.23 o 
  12   6   5      826.24      771.25    130.22 o 
  14   6   5       15.88      135.56    131.65 o 
  16   6   5      527.62      418.27    158.09 o 
   1   7   5        1.28      -51.93    104.29 o 
   3   7   5      412.00      316.60    113.59 o 
   5   7   5      322.76      392.18    137.27 o 
   7   7   5      989.70      714.73    156.11 o 
   9   7   5     1127.78      826.43    173.80 o 
  11   7   5       14.16       59.13    153.01 o 
  13   7   5        8.93      297.96    194.54 o 
   0   8   5      276.15      651.68    213.18 o 
   2   8   5       65.07      -36.38    119.24 o 
   4   8   5        4.74      187.32    137.08 o 
   6   8   5       26.38       49.08    153.93 o 
   0   0   6      217.40      315.80    100.74 o 
   2   0   6     4980.63     4675.26    136.85 o 
   4   0   6   119594.57   116853.77   1897.97 o 
   6   0   6   236600.80   237276.88   4355.93 o 
   8   0   6    10079.70     9619.13    222.09 o 
  10   0   6    37375.22    34122.39    691.91 o 
  12   0   6     1473.21     1763.35    117.47 o 
  14   0   6   183556.38   171235.28   3567.79 o 
  16   0   6    24790.56    23762.61    652.36 o 
  18   0   6     9813.93     9872.02    417.78 o 
  20   0   6     7807.08     7657.05    394.69 o 
  22   0   6    14934.33    14572.69    644.95 o 
   1   1   6   181706.03   200404.09   2273.56 o 
   3   1   6    53401.84    55303.71    654.73 o 
   5   1   6   402858.53   396080.19   4462.32 o 
   7   1   6    38841.30    40012.37    501.26 o 
   9   1   6   326938.88   326571.16   3711.29 o 
  11   1   6    52953.28    51415.97    652.50 o 
  13   1   6   136556.64   132535.78   1650.95 o 
  15   1   6   184402.42   178052.94   2306.25 o 
  17   1   6    38022.58    37627.12    810.90 o 
  19   1   6    73381.45    74033.52   1285.48 o 
  21   1   6     2665.46     2642.40    210.80 o 
  23   1   6    59688.34    62654.13   2512.88 o 
   2   2   6     5610.01     5375.91    115.37 o 
   4   2   6    40694.50    42210.58    526.22 o 
   6   2   6   123950.33   125901.39   1531.35 o 
   8   2   6      816.37     1113.42     63.82 o 
  10   2   6    34291.22    32959.28    447.03 o 
  12   2   6      498.67      625.41     70.06 o 
  14   2   6    92182.94    91951.15   1255.40 o 
  16   2   6    20629.13    20442.54    464.82 o 
  18   2   6    19115.71    18556.07    457.34 o 
  20   2   6     8910.68     8612.72    444.31 o 
  22   2   6     8070.24     8797.75    493.40 o 
   1   3   6    70973.08    73947.84    891.37 o 
   3   3   6   129286.88   134259.13   1567.78 o 
   5   3   6   446253.31   477060.16   5394.83 o 
   7   3   6    23257.09    22121.28    398.53 o 
   9   3   6   105263.29   104383.61   1317.37 o 
  11   3   6    15628.87    15195.04    342.55 o 
  13   3   6   169279.66   166354.50   2437.36 o 
  15   3   6   124094.13   126089.57   1905.81 o 
  17   3   6     8000.13     7887.90    301.01 o 
  19   3   6    47016.07    45970.91   1065.84 o 
  21   3   6     6455.91     6484.83    377.80 o 
   0   4   6    39788.84    39151.59    736.62 o 
   2   4   6       55.37       43.92     52.37 o 
   4   4   6    28899.44    29410.26    463.44 o 
   6   4   6    27989.50    27164.42    616.81 o 
   8   4   6       33.48      107.08     64.67 o 
  10   4   6    34852.50    34040.27    618.99 o 
  12   4   6      515.15      478.25    108.03 o 
  14   4   6    36493.60    36566.08    734.76 o 
  16   4   6    11877.86    11798.63    361.00 o 
  18   4   6    11466.65    11644.90    452.10 o 
  20   4   6     6969.02     7819.11    414.69 o 
   1   5   6    48559.39    47428.00    793.72 o 
   3   5   6    57227.04    55128.19    799.97 o 
   5   5   6   150223.22   148682.27   1950.77 o 
   7   5   6     2400.48     2245.34    140.36 o 
   9   5   6    54954.04    52087.36    886.75 o 
  11   5   6    10478.18    10133.21    303.83 o 
  13   5   6    74577.30    70804.84   1177.04 o 
  15   5   6    41447.13    41243.25    829.79 o 
  17   5   6     2095.44     2121.16    211.75 o 
  19   5   6    27681.51    26886.86    697.53 o 
   0   6   6    18272.79    17080.96    565.78 o 
   2   6   6        5.50       22.44     86.98 o 
   4   6   6    35978.78    35139.56    658.68 o 
   6   6   6    16491.59    16517.41    419.04 o 
   8   6   6     1219.38     1047.61    145.79 o 
  10   6   6    14087.04    13620.62    411.12 o 
  12   6   6     2401.36     2330.33    182.05 o 
  14   6   6    17698.39    17176.52    507.74 o 
  16   6   6     6375.15     6788.81    357.86 o 
   1   7   6    22650.98    22055.51    498.27 o 
   3   7   6    10245.16     9864.51    333.71 o 
   5   7   6    36634.41    35137.12    759.78 o 
   7   7   6       50.83       22.85    130.41 o 
   9   7   6    24056.67    22954.34    624.42 o 
  11   7   6     4265.34     4497.95    443.37 o 
   0   8   6     9615.34    10694.38    537.36 o 
   2   8   6        1.39      -67.91    133.90 o 
   4   8   6    15670.74    15104.88    507.66 o 
   6   8   6     7661.39     8353.08    447.92 o 
   1   1   7      940.25      972.15     39.71 o 
   3   1   7       64.81      117.49     23.48 o 
   5   1   7    23601.01    22889.42    367.79 o 
   7   1   7     8674.52     8615.96    185.80 o 
   9   1   7      162.02       25.67     37.71 o 
  11   1   7     9773.25     9483.45    182.88 o 
  13   1   7      367.01      296.37     62.86 o 
  15   1   7     2511.50     2420.66    147.67 o 
  17   1   7      462.40      473.28     90.44 o 
  19   1   7      741.39      715.21    115.85 o 
  21   1   7       30.64       23.16    120.39 o 
  23   1   7      258.30      150.65    292.46 o 
   0   2   7     4149.70     4758.32    139.15 o 
   2   2   7    48385.52    51529.23    627.43 o 
   4   2   7    26459.94    27596.21    362.20 o 
   6   2   7    11954.67    11532.08    186.03 o 
   8   2   7    10401.60     9809.17    200.44 o 
  10   2   7     6934.88     7000.18    155.43 o 
  12   2   7    12843.95    12486.04    277.60 o 
  14   2   7      451.18      398.14     79.65 o 
  16   2   7     7884.62     7183.25    269.67 o 
  18   2   7      248.13      337.73    127.57 o 
  20   2   7     2571.51     3379.26    270.22 o 
  22   2   7      666.40      824.69    201.40 o 
   1   3   7      163.34       90.40     38.03 o 
   3   3   7     1050.72     1118.69     60.78 o 
   5   3   7     1862.78     1886.13     77.55 o 
   7   3   7     8587.72     8650.29    168.15 o 
   9   3   7      982.73     1076.96     79.08 o 
  11   3   7      417.52      562.59     88.48 o 
  13   3   7     1915.48     2042.14    157.13 o 
  15   3   7      409.80      601.52    122.05 o 
  17   3   7      291.84      211.20    109.86 o 
  19   3   7     1176.66     1365.29    181.06 o 
  21   3   7      978.24      977.96    214.28 o 
   0   4   7    10229.45    10462.23    338.88 o 
   2   4   7      883.25     1027.87     78.34 o 
   4   4   7      708.39      840.53     83.52 o 
   6   4   7     1192.48     1319.38     98.14 o 
   8   4   7       28.30      111.22     63.67 o 
  10   4   7       61.26      224.04     87.00 o 
  12   4   7        0.79      126.76     85.15 o 
  14   4   7     2636.18     2810.68    180.85 o 
  16   4   7       83.50      310.20    108.62 o 
  18   4   7     3266.22     2992.16    240.73 o 
  20   4   7      153.72      335.04    189.51 o 
   1   5   7     5564.64     5715.78    216.33 o 
   3   5   7     9198.43     9418.44    301.20 o 
   5   5   7     1143.51     1185.35    109.71 o 
   7   5   7      978.13      734.69    101.16 o 
   9   5   7     1137.49     1061.92    136.24 o 
  11   5   7     2830.44     2714.76    175.32 o 
  13   5   7      622.60      904.39    131.31 o 
  15   5   7     1720.31     1861.43    182.71 o 
  17   5   7      247.37      221.30    140.94 o 
   0   6   7      859.28      531.18    169.59 o 
   2   6   7     1635.61     1659.71    147.13 o 
   4   6   7     2687.90     2727.48    217.11 o 
   6   6   7     1696.86     1716.59    166.59 o 
   8   6   7      497.22      827.22    136.16 o 
  10   6   7       13.66      160.04    109.69 o 
  12   6   7      780.83      677.77    130.44 o 
  14   6   7      687.63      728.75    154.03 o 
  16   6   7      976.84     1058.26    188.40 o 
   1   7   7      252.08      145.83    113.03 o 
   3   7   7       99.76      412.58    121.39 o 
   5   7   7       40.26      188.50    141.06 o 
   7   7   7      309.69      433.69    152.45 o 
   9   7   7      164.10       97.35    138.63 o 
  11   7   7      129.14      195.47    143.57 o 
   0   8   7      765.63     1052.90    225.01 o 
   2   8   7       93.11      383.24    147.20 o 
   4   8   7      254.62      488.89    164.41 o 
   6   8   7      547.38      538.32    173.67 o 
   2   0   8   180555.84   188071.69   3301.27 o 
   4   0   8   637178.25   582678.44  10477.90 o 
   6   0   8    55108.86    58435.13    988.05 o 
   8   0   8   332196.09   313561.03   5655.16 o 
  10   0   8   316025.38   302966.09   4878.73 o 
  12   0   8    28758.88    29613.84    582.57 o 
  14   0   8   102448.15   101472.72   1925.62 o 
  16   0   8    20415.61    18972.56    577.10 o 
  18   0   8    37744.95    37717.49    984.16 o 
  20   0   8    48131.51    48601.85   1228.99 o 
  22   0   8     7928.69     8632.12    534.36 o 
   1   1   8    92071.59    96635.91   1120.75 o 
   3   1   8     2091.51     2129.42     64.31 o 
   5   1   8    28826.93    26208.85    405.22 o 
   7   1   8    35002.43    36209.52    514.77 o 
   9   1   8   178763.69   187470.14   2162.80 o 
  11   1   8    17046.43    17732.82    276.36 o 
  13   1   8     5702.29     5891.17    233.35 o 
  15   1   8      621.33      641.43     95.62 o 
  17   1   8      399.68      350.13     90.89 o 
  19   1   8     9988.20    10554.81    314.34 o 
  21   1   8    25123.09    23924.69    613.00 o 
  23   1   8     2298.50     2560.12    293.25 o 
   2   2   8   152308.47   160688.00   1848.55 o 
   4   2   8   329479.88   343531.75   3891.64 o 
   6   2   8    81628.80    85412.92   1017.45 o 
   8   2   8   237607.72   235419.00   2701.95 o 
  10   2   8   161885.38   162890.58   1993.92 o 
  12   2   8    13161.34    12537.85    254.48 o 
  14   2   8    60644.62    60388.29    917.80 o 
  16   2   8     7495.30     7691.13    260.84 o 
  18   2   8    60441.18    60408.46   1096.86 o 
  20   2   8    38647.72    38961.35    957.31 o 
  22   2   8     5706.68     6849.48    422.61 o 
   1   3   8   103497.10   106103.50   1255.47 o 
   3   3   8     7936.02     7863.38    151.43 o 
   5   3   8    48737.84    49029.73    622.60 o 
   7   3   8    16959.65    17439.18    272.27 o 
   9   3   8    75638.71    76433.22   1043.70 o 
  11   3   8    14897.25    14582.96    474.14 o 
  13   3   8     8192.17     7841.40    310.13 o 
  15   3   8     2392.34     2822.36    175.26 o 
  17   3   8      461.33      593.69    130.01 o 
  19   3   8    19701.61    20327.37    556.21 o 
  21   3   8     7508.65     8715.20    485.08 o 
   0   4   8   327039.31   339345.53   5481.15 o 
   2   4   8     4005.60     4295.45    135.00 o 
   4   4   8   130391.89   132108.45   1723.52 o 
   6   4   8    37166.09    37308.71    650.34 o 
   8   4   8    81072.13    77587.48   1138.39 o 
  10   4   8    99544.11    99178.63   1523.79 o 
  12   4   8     7309.78     7793.96    274.05 o 
  14   4   8    41640.48    42785.43    868.40 o 
  16   4   8     1139.27     1241.69    143.19 o 
  18   4   8    37461.41    39686.47    890.16 o 
  20   4   8    14687.26    14714.82    587.92 o 
   1   5   8    46657.16    44659.42    758.50 o 
   3   5   8     4439.01     4171.41    161.98 o 
   5   5   8    17397.17    16592.68    327.94 o 
   7   5   8     3468.48     3579.50    185.79 o 
   9   5   8    44850.01    44285.79    785.26 o 
  11   5   8    12423.20    12226.50    506.28 o 
  13   5   8     3226.82     3083.29    198.68 o 
  15   5   8     5445.88     6266.35    293.91 o 
  17   5   8      578.64      879.44    159.51 o 
   0   6   8   114885.69   113894.01   2457.33 o 
   2   6   8     7235.27     7363.44    341.95 o 
   4   6   8    38444.21    37463.77    693.53 o 
   6   6   8    14470.80    13871.49    434.05 o 
   8   6   8    41863.79    40060.26   1004.94 o 
  10   6   8    47232.91    45040.62    827.40 o 
  12   6   8     1112.43     1156.66    150.31 o 
  14   6   8    14711.31    14209.86    436.95 o 
  16   6   8     1535.17     1474.46    206.04 o 
   1   7   8    15389.81    15012.84    397.33 o 
   3   7   8      725.38      856.44    158.77 o 
   5   7   8    12968.99    14673.72    477.92 o 
   7   7   8       49.46       31.49    133.59 o 
   9   7   8    13571.12    13908.59    488.29 o 
  11   7   8     1931.86     2147.83    235.30 o 
   0   8   8    27132.36    27366.48    873.54 o 
   2   8   8     2517.05     2346.50    217.94 o 
   4   8   8    12786.22    12933.02    493.92 o 
   1   1   9    41482.00    42238.48    517.02 o 
   3   1   9    51791.59    53622.48    678.73 o 
   5   1   9     5348.23     4876.56    155.46 o 
   7   1   9     8568.85     8098.93    155.00 o 
   9   1   9    17281.83    17060.42    275.75 o 
  11   1   9     3049.17     2955.80    110.63 o 
  13   1   9     3914.24     4052.15    191.79 o 
  15   1   9     4501.26     4876.89    198.88 o 
  17   1   9     5112.86     5096.88    222.26 o 
  19   1   9     1617.23     1770.99    157.96 o 
  21   1   9     1149.82     1466.43    178.53 o 
  23   1   9      446.72      781.08    209.42 o 
   0   2   9    46134.36    47678.65    833.21 o 
   4   2   9    20566.94    18975.57    268.87 o 
   6   2   9    16858.35    15131.35    229.81 o 
   8   2   9    29175.88    30118.82    423.74 o 
  10   2   9     2259.64     2366.81    121.02 o 
  12   2   9     6889.57     6841.52    186.45 o 
  14   2   9     4060.47     4094.14    162.90 o 
  16   2   9      133.61      133.50     86.62 o 
  18   2   9     2146.58     2625.24    215.77 o 
  20   2   9        5.79      126.57    175.24 o 
  22   2   9      370.06      577.29    174.33 o 
   1   3   9      959.12     1313.78     67.90 o 
   3   3   9      261.62      538.02     52.29 o 
   5   3   9     2261.03     2649.35     93.75 o 
   7   3   9      256.00      335.16     52.52 o 
   9   3   9    13253.77    12697.38    292.58 o 
  11   3   9     4065.51     3904.80    216.46 o 
  13   3   9     3052.08     2638.97    165.34 o 
  15   3   9       56.40      212.83     99.00 o 
  17   3   9      385.73      443.96    121.81 o 
  19   3   9      599.58      360.86    146.78 o 
  21   3   9      490.71      912.30    198.26 o 
   0   4   9     5608.40     5574.49    275.51 o 
   2   4   9     8657.65     8791.67    192.84 o 
   4   4   9       80.65      180.57     66.46 o 
   6   4   9      316.36      476.69     75.97 o 
   8   4   9      338.27      186.15     80.00 o 
  10   4   9     7183.27     7092.45    246.00 o 
  12   4   9       88.17        2.72     81.30 o 
  14   4   9       27.48       71.24     97.13 o 
  16   4   9     3275.27     2854.13    196.17 o 
  18   4   9        8.39      176.94    142.64 o 
  20   4   9     1156.11     1383.00    222.81 o 
   1   5   9     6351.81     6022.74    222.00 o 
   3   5   9     4094.40     4105.84    176.90 o 
   5   5   9     4124.57     4448.05    191.15 o 
   7   5   9     2618.79     2648.30    163.78 o 
   9   5   9      995.09     1156.64    131.53 o 
  11   5   9      356.65      452.22    110.05 o 
  13   5   9     3074.06     3238.53    208.59 o 
  15   5   9     1226.88     1561.01    162.92 o 
  17   5   9     2083.45     1986.36    201.14 o 
   0   6   9    11431.32    10322.02    492.87 o 
   2   6   9     1098.28     1022.63    126.90 o 
   4   6   9       99.29      269.68    114.18 o 
   6   6   9      523.57      660.69    141.30 o 
   8   6   9       18.97      111.09    109.28 o 
  10   6   9      118.53      243.59    116.44 o 
  12   6   9        5.71        4.44    108.97 o 
  14   6   9        8.17      152.41    124.52 o 
  16   6   9      344.41      284.33    158.56 o 
   1   7   9       40.56       55.07    111.97 o 
   3   7   9     1379.41     1266.46    166.25 o 
   5   7   9        9.06      602.77    160.99 o 
   7   7   9       21.01       14.51    135.34 o 
   9   7   9       98.00      556.62    161.45 o 
  11   7   9      167.41      249.08    202.72 o 
   0   8   9      893.48      948.12    266.56 o 
   2   8   9      343.94      486.42    165.87 o 
   4   8   9      400.26      764.76    184.41 o 
   0   0  10    10687.80    13182.18    553.70 o 
   2   0  10      955.49      770.47     75.30 o 
   4   0  10    26318.89    26220.06    479.26 o 
   6   0  10    52048.98    50552.89    948.83 o 
   8   0  10     8747.75    10747.39    364.47 o 
  10   0  10   144002.94   142288.66   2352.39 o 
  12   0  10      129.24      170.24     82.86 o 
  14   0  10    90401.65    87039.29   1909.13 o 
  16   0  10    35141.69    35072.41    912.43 o 
  18   0  10     9881.78     9697.15    422.71 o 
  20   0  10     9273.22    10145.22    469.61 o 
  22   0  10     7175.43     7806.66    445.30 o 
   1   1  10    68562.35    72650.27    860.14 o 
   3   1  10    65307.61    69079.24    911.14 o 
   5   1  10   297419.47   296289.34   3702.20 o 
   7   1  10    84826.28    89139.23   1108.94 o 
   9   1  10   177554.47   176621.27   2139.33 o 
  11   1  10    49273.77    50523.67    722.53 o 
  13   1  10   160635.22   153784.09   2121.81 o 
  15   1  10   162197.11   162055.77   2250.33 o 
  17   1  10    10437.09     9924.32    296.72 o 
  19   1  10    72579.30    72929.76   1210.51 o 
  21   1  10     3297.85     3454.26    228.39 o 
  23   1  10    52037.71    54062.12   1264.96 o 
   0   2  10     1649.65     1887.43    107.31 o 
   2   2  10     3156.76     3604.71    119.52 o 
   4   2  10    23461.48    22383.47    310.37 o 
   6   2  10   104028.15   102405.78   1210.63 o 
   8   2  10    11956.48    12744.82    209.51 o 
  10   2  10    25508.44    26124.22    428.32 o 
  12   2  10      219.15      359.45     70.50 o 
  14   2  10    63711.84    62278.79    916.69 o 
  16   2  10    25667.96    26267.67    529.23 o 
  18   2  10    17903.39    17872.94    503.59 o 
  20   2  10    10302.26    11042.48    470.15 o 
  22   2  10     7010.92     7237.85    436.35 o 
   1   3  10   111680.50   117099.61   1384.71 o 
   3   3  10    57034.51    60038.12    745.65 o 
   5   3  10   251796.11   265021.97   3040.83 o 
   7   3  10    13008.92    12915.65    222.13 o 
   9   3  10    93670.12    88422.00   1475.74 o 
  11   3  10    24824.07    23273.17    462.84 o 
  13   3  10    93266.59    92698.73   1442.82 o 
  15   3  10   103725.65   103199.59   1601.39 o 
  17   3  10    12503.78    12433.90    386.84 o 
  19   3  10    53444.44    55269.11   1261.62 o 
  21   3  10     1477.92     1898.92    244.10 o 
   0   4  10     7672.49     7696.81    239.92 o 
   2   4  10    15763.42    15587.94    277.47 o 
   4   4  10    42121.77    40370.62    608.86 o 
   6   4  10    40878.59    39680.00    630.02 o 
   8   4  10      804.27      864.21    101.48 o 
  10   4  10     9629.33     9209.51    274.07 o 
  12   4  10       30.94      119.05     90.50 o 
  14   4  10    57910.23    58283.26   1002.54 o 
  16   4  10    23542.40    23090.64    559.26 o 
  18   4  10     3069.24     3701.81    269.29 o 
  20   4  10     5056.70     4742.54    390.56 o 
   1   5  10    47339.08    44263.03    806.49 o 
   3   5  10    42705.96    41586.97    679.44 o 
   5   5  10   110229.33   110930.75   1729.05 o 
   7   5  10      249.67      342.59     99.25 o 
   9   5  10    49499.84    47672.66    838.00 o 
  11   5  10    12964.13    11770.96    338.77 o 
  13   5  10    38577.26    38719.23    744.57 o 
  15   5  10    48466.21    48023.07    985.25 o 
  17   5  10     3885.05     4018.17    264.78 o 
   0   6  10    21397.34    20001.38    809.18 o 
   2   6  10      154.84      175.38    116.91 o 
   4   6  10    23571.52    23505.88    634.66 o 
   6   6  10    14006.33    13851.59    438.35 o 
   8   6  10     2947.48     2895.30    209.69 o 
  10   6  10     5845.68     5972.01    299.58 o 
  12   6  10       54.89      -89.78    103.13 o 
  14   6  10    19553.51    19482.64    495.90 o 
   1   7  10    15350.45    15598.65    501.34 o 
   3   7  10    11359.55    11266.67    398.39 o 
   5   7  10    46792.08    45165.57    988.09 o 
   7   7  10      561.78      469.00    150.95 o 
   9   7  10    11011.16    11820.99    484.29 o 
  11   7  10     2240.30     2641.85    252.76 o 
   0   8  10     8136.99    10005.90    820.22 o 
   2   8  10      461.45      673.05    174.84 o 
   4   8  10    11466.74    11793.76    504.37 o 
   1   1  11     1944.63     1849.74     64.84 o 
   3   1  11      501.93      372.32     39.89 o 
   5   1  11    20736.18    20750.86    325.62 o 
   7   1  11    17133.82    17580.92    293.77 o 
   9   1  11     2930.52     2778.93    107.90 o 
  11   1  11    11841.02    12253.19    244.05 o 
  13   1  11     1888.03     1858.54    121.17 o 
  15   1  11      624.26      581.73    101.18 o 
  17   1  11      107.69       98.09     84.54 o 
  19   1  11       13.09       55.59    104.22 o 
  21   1  11      480.70      591.76    141.50 o 
  23   1  11       11.65      187.23    172.80 o 
   0   2  11    16725.30    16570.44    347.25 o 
   2   2  11    49674.50    52325.50    648.71 o 
   4   2  11    50870.08    52033.46    644.26 o 
   6   2  11     8138.37     8467.35    153.58 o 
   8   2  11     5550.93     5212.91    153.13 o 
  10   2  11    13803.58    13923.28    626.43 o 
  12   2  11     3449.33     3156.48    137.82 o 
  14   2  11    13495.08    13377.40    340.66 o 
  16   2  11     2069.54     2022.52    152.00 o 
  18   2  11     4600.86     4772.30    281.07 o 
  20   2  11     1124.79     1018.93    169.70 o 
  22   2  11     2361.95     2270.62    253.05 o 
   1   3  11    18937.56    19379.15    291.14 o 
   3   3  11    11535.42    11938.49    205.53 o 
   5   3  11      648.36      677.88     63.69 o 
   7   3  11     4890.39     5242.59    145.37 o 
   9   3  11     4334.23     4342.51    207.58 o 
  11   3  11      610.69      795.22    100.60 o 
  13   3  11     3053.83     3106.35    175.94 o 
  15   3  11     2463.99     2564.15    187.36 o 
  17   3  11     3588.01     4000.16    243.35 o 
  19   3  11      706.50      912.45    174.28 o 
  21   3  11      221.73       74.15    166.02 o 
   0   4  11        3.43      -15.49     76.97 o 
   2   4  11      121.41      520.47    128.93 o 
   4   4  11      382.46      411.67     68.83 o 
   6   4  11     1037.03     1274.95    103.83 o 
   8   4  11      101.32      194.72     86.02 o 
  10   4  11      654.16      920.13    115.03 o 
  12   4  11      294.16      473.29    106.49 o 
  14   4  11      723.71     1046.74    137.77 o 
  16   4  11      466.33      220.08    126.42 o 
  18   4  11      116.00     -144.95    142.14 o 
  20   4  11        2.36       82.37    178.21 o 
   1   5  11     2235.03     2476.10    145.48 o 
   3   5  11     4938.68     5307.28    200.97 o 
   5   5  11     2418.00     2471.52    152.75 o 
   7   5  11     1315.20     1304.44    130.25 o 
   9   5  11     3897.12     4229.97    255.88 o 
  11   5  11      819.26     1109.37    138.73 o 
  13   5  11     3237.48     3622.71    219.63 o 
  15   5  11        4.25      241.45    124.11 o 
  17   5  11      109.29       53.38    147.07 o 
   0   6  11        1.86      170.00    225.13 o 
   2   6  11      630.57      572.84    113.66 o 
   4   6  11     2257.82     2290.45    194.35 o 
   6   6  11     4914.62     4669.23    280.55 o 
   8   6  11     2121.60     2269.38    194.63 o 
  10   6  11     3646.67     4014.97    232.03 o 
  12   6  11      179.39      183.87    121.48 o 
  14   6  11      577.23      793.40    157.42 o 
   1   7  11       88.33      -54.29    119.28 o 
   3   7  11        6.36       -1.65    150.52 o 
   5   7  11      178.03      357.42    156.24 o 
   7   7  11      775.10      483.33    162.97 o 
   9   7  11      231.59      267.95    171.02 o 
  11   7  11      806.59      761.46    189.84 o 
   0   8  11      383.60     1116.80    331.90 o 
   2   8  11       43.45      302.20    184.72 o 
   4   8  11        4.40      209.89    171.55 o 
   0   0  12   764399.00   684585.44  15430.80 o 
   4   0  12   387018.69   349920.38   6748.17 o 
   6   0  12   103039.51   107523.68   1776.76 o 
   8   0  12   401408.09   393302.00   6288.19 o 
  10   0  12   307398.19   306535.19   5438.92 o 
  12   0  12    31600.24    31267.99    800.78 o 
  14   0  12    94826.22    92788.15   2035.04 o 
  16   0  12     2107.83     2159.66    218.77 o 
  18   0  12    66326.25    65055.91   1551.97 o 
  20   0  12    29005.15    30437.91    892.54 o 
  22   0  12     7457.45     7682.56    456.35 o 
   1   1  12   144417.22   144357.25   1670.27 o 
   5   1  12    43598.89    44693.75    626.65 o 
   7   1  12    13685.21    12422.89    230.46 o 
   9   1  12   134596.14   132974.09   1727.32 o 
  11   1  12    15516.06    13748.57    484.15 o 
  13   1  12      603.83      967.16    116.08 o 
  15   1  12     1755.15     1721.71    137.92 o 
  17   1  12     1929.19     2145.49    161.95 o 
  19   1  12    33298.87    31630.94    635.12 o 
  21   1  12    10695.34    11592.31    392.88 o 
   0   2  12   685725.81   726102.75  11561.72 o 
   2   2  12   115470.05   124504.43   1460.39 o 
   4   2  12   204989.00   208231.89   2393.61 o 
   6   2  12    72214.76    76559.75   1022.72 o 
   8   2  12   259873.02   259234.33   3280.39 o 
  10   2  12   179690.28   180327.97   2452.47 o 
  12   2  12     6576.36     6766.39    247.20 o 
  14   2  12    52033.88    54057.52    910.42 o 
  16   2  12       86.56      124.03     97.83 o 
  18   2  12    94362.41    89939.06   1691.76 o 
  20   2  12    37734.48    37522.13   1104.49 o 
  22   2  12     5826.49     6538.58    449.67 o 
   1   3  12    69530.33    70338.64    869.25 o 
   3   3  12    10559.60     9498.03    178.15 o 
   5   3  12    80588.03    80747.84   1026.64 o 
   7   3  12      329.38      605.37    155.65 o 
   9   3  12    42323.66    42247.77    677.80 o 
  11   3  12     4815.98     4709.35    203.18 o 
  13   3  12     6636.31     6180.54    290.92 o 
  15   3  12    14914.77    14033.60    392.90 o 
  17   3  12     1931.95     1953.26    183.24 o 
  19   3  12    22418.18    22581.83    622.49 o 
  21   3  12     4350.40     5093.60    361.96 o 
   0   4  12   222124.69   231157.98   3794.04 o 
   2   4  12    19564.62    20421.39    370.28 o 
   4   4  12   109285.59   111741.59   1484.92 o 
   6   4  12    14048.73    14276.70    332.19 o 
   8   4  12    94201.94    92215.24   1428.44 o 
  10   4  12   121685.98   122745.98   1864.21 o 
  12   4  12      192.78      376.86    105.52 o 
  14   4  12    55895.93    56631.27   1036.32 o 
  16   4  12      544.61      692.33    146.05 o 
  18   4  12    35890.35    37893.63    816.42 o 
  20   4  12    21294.91    21668.95    693.85 o 
   1   5  12    39667.05    37729.02    833.03 o 
   3   5  12     1999.93     2129.73    256.17 o 
   5   5  12    14596.10    13909.68    345.06 o 
   7   5  12     3104.51     3130.18    183.15 o 
   9   5  12    39774.66    39584.08    734.94 o 
  11   5  12    22175.53    21572.04    492.04 o 
  13   5  12     3240.34     3371.86    216.90 o 
  15   5  12     9198.45     9852.63    360.22 o 
  17   5  12     2025.58     2346.59    240.51 o 
   0   6  12    71151.01    71035.59   1638.97 o 
   2   6  12     6363.24     6082.33    279.37 o 
   4   6  12    51478.71    51585.25   1056.27 o 
   6   6  12    18845.43    18439.96    518.31 o 
   8   6  12    16930.13    16900.52    459.22 o 
  10   6  12    32809.13    32734.43    668.32 o 
  12   6  12      562.10      744.34    143.25 o 
  14   6  12    31818.66    31421.15    682.31 o 
   1   7  12    19431.68    19573.65    542.63 o 
   3   7  12        8.07      -82.87    128.76 o 
   5   7  12     5046.91     5808.52    333.17 o 
   7   7  12      490.48      440.02    161.33 o 
   9   7  12    14483.65    15347.38    524.85 o 
  11   7  12    11482.85    13009.91    534.73 o 
   0   8  12    25948.60    24889.40    978.35 o 
   2   8  12     1304.00     1790.15    252.90 o 
   1   1  13    37660.16    38246.06    513.02 o 
   3   1  13    45453.67    48419.52    603.90 o 
   7   1  13     3350.33     3298.22    134.71 o 
   9   1  13      907.22     1132.62     81.29 o 
  11   1  13      732.47      657.78     76.92 o 
  13   1  13     2871.28     3014.33    148.95 o 
  15   1  13     4504.31     4139.44    198.80 o 
  17   1  13     3275.91     3246.00    192.81 o 
  19   1  13     2760.93     2698.66    204.70 o 
  21   1  13      342.60      265.41    130.55 o 
   0   2  13    18675.48    18383.45    387.55 o 
   2   2  13    25612.78    24936.50    347.14 o 
   4   2  13       51.90       44.22     35.24 o 
   6   2  13    25172.23    24905.52    371.74 o 
   8   2  13     1111.34      893.65     81.61 o 
  10   2  13     5136.69     5306.80    224.30 o 
  12   2  13     2865.08     2863.13    222.37 o 
  14   2  13     1963.90     2058.72    149.51 o 
  16   2  13     3865.45     3835.83    222.46 o 
  18   2  13     1210.40     1562.86    207.40 o 
  20   2  13      221.79      179.94    139.07 o 
  22   2  13       68.68       56.88    163.90 o 
   1   3  13     2537.70     2837.43    101.47 o 
   3   3  13     7394.93     7644.21    159.16 o 
   5   3  13      227.57      367.61     57.56 o 
   7   3  13     1182.55     1233.35     91.89 o 
   9   3  13     3334.92     3570.39    166.97 o 
  11   3  13     3049.64     3150.45    183.39 o 
  13   3  13      192.22      339.05    115.12 o 
  15   3  13     1267.51     1551.64    163.39 o 
  17   3  13       19.01      -50.53    121.17 o 
  19   3  13      266.05      434.88    158.24 o 
  21   3  13      276.31       58.16    175.93 o 
   0   4  13     3401.24     3541.23    187.83 o 
   2   4  13      823.28     1022.95     85.36 o 
   4   4  13      141.05      194.39     66.60 o 
   6   4  13      220.86      336.61     86.03 o 
   8   4  13     4127.95     4460.01    204.26 o 
  10   4  13     2191.38     2199.35    179.49 o 
  12   4  13        0.19       27.18     91.52 o 
  14   4  13      184.23      253.86    113.81 o 
  16   4  13     1435.99     1499.73    175.22 o 
  18   4  13      417.16      414.80    201.12 o 
   1   5  13      351.41      471.14     95.20 o 
   3   5  13      727.89      693.50    113.04 o 
   5   5  13     6315.60     6169.00    242.06 o 
   7   5  13     5905.64     5568.89    236.20 o 
   9   5  13     4281.96     4699.46    231.64 o 
  11   5  13     2314.54     2407.67    187.31 o 
  13   5  13       30.42      110.31    116.46 o 
  15   5  13      124.27      321.30    130.23 o 
  17   5  13       30.28      150.91    146.02 o 
   0   6  13      642.11      488.43    159.49 o 
   2   6  13     1765.18     1897.94    172.03 o 
   4   6  13      408.99      375.09    136.97 o 
   6   6  13       19.26      221.02    130.18 o 
   8   6  13     1296.12     1082.08    160.76 o 
  10   6  13      622.88      695.23    157.95 o 
  12   6  13      113.47       36.94    119.25 o 
  14   6  13      253.19      581.16    153.97 o 
   1   7  13       25.99      123.33    135.94 o 
   3   7  13        7.70      152.30    139.05 o 
   5   7  13      663.38      585.83    169.63 o 
   7   7  13      534.73      298.21    153.09 o 
   9   7  13      631.14      581.53    176.04 o 
  11   7  13        1.06       50.53    155.30 o 
   0   8  13      611.19     1080.49    471.61 o 
   0   0  14    44412.13    44671.61   1144.20 o 
   4   0  14     6869.09     8100.12    209.13 o 
   6   0  14    49683.50    50199.34   1048.32 o 
   8   0  14    12144.68    13836.80    329.15 o 
  10   0  14   112225.55   108771.07   2033.18 o 
  12   0  14     5431.52     5339.26    316.04 o 
  14   0  14    58854.67    57575.93   1359.55 o 
  16   0  14    17259.62    17666.41    578.92 o 
  18   0  14    16573.20    15795.41    565.86 o 
  20   0  14    15041.36    15003.94    574.48 o 
  22   0  14     4312.72     4863.53    384.45 o 
   1   1  14    26762.96    27438.41    371.64 o 
   3   1  14    57519.96    59685.29    769.03 o 
   5   1  14   426960.06   426226.06   5311.32 o 
   7   1  14    43359.36    41162.64    598.05 o 
   9   1  14    97377.10    98159.41   1381.32 o 
  11   1  14    36859.29    36127.48    590.19 o 
  13   1  14   176514.16   175038.50   2578.04 o 
  15   1  14   139459.86   137811.59   2084.88 o 
  17   1  14     6354.23     6500.89    262.91 o 
  19   1  14    53344.06    54767.92    976.18 o 
  21   1  14     4380.83     4926.26    284.88 o 
   0   2  14      102.43      152.38     95.93 o 
   2   2  14      334.00      373.74     48.74 o 
   4   2  14    27279.08    26962.93    385.45 o 
   6   2  14   126804.66   125179.88   1639.58 o 
   8   2  14     5994.42     5618.50    166.49 o 
  10   2  14    13194.85    12739.56    262.41 o 
  12   2  14     1005.01     1057.49     95.64 o 
  14   2  14    68090.74    65156.11   1069.82 o 
  16   2  14    22798.91    21836.47    519.07 o 
  18   2  14    12291.62    13206.96    493.35 o 
  20   2  14     7906.43     8938.67    406.09 o 
  22   2  14     7356.51     7672.74    439.55 o 
   1   3  14   111636.44   115139.24   1377.00 o 
   3   3  14    17010.59    18369.79    288.50 o 
   5   3  14   184955.13   188150.92   2302.96 o 
   7   3  14     3390.28     3767.12    144.22 o 
   9   3  14   140991.39   140866.88   1965.47 o 
  11   3  14    29227.48    27714.41    538.29 o 
  13   3  14    71832.26    71080.29   1157.61 o 
  15   3  14    70071.02    71279.48   1866.27 o 
  17   3  14    16698.98    15303.32    483.83 o 
  19   3  14    46131.53    45234.52   1013.30 o 
  21   3  14      760.89      865.30    215.94 o 
   0   4  14     2850.00     2690.43    159.44 o 
   2   4  14     1873.76     1984.41    108.64 o 
   4   4  14    71962.71    70063.50    986.15 o 
   6   4  14    41324.50    40117.40    707.01 o 
   8   4  14     3480.36     3766.15    192.03 o 
  10   4  14    14747.63    14526.15    363.63 o 
  12   4  14     3219.70     3286.31    197.44 o 
  14   4  14    54565.09    53339.41    947.69 o 
  16   4  14    16481.64    16678.68    467.46 o 
  18   4  14     1749.10     1738.37    271.21 o 
   1   5  14    37075.13    35671.66    711.92 o 
   3   5  14    30282.23    29533.90    570.74 o 
   5   5  14    99065.56    99839.39   1553.16 o 
   7   5  14     2324.39     2329.31    165.66 o 
   9   5  14    60388.43    60122.70   1030.96 o 
  11   5  14     7833.00     7616.89    297.56 o 
  13   5  14    44347.06    45065.92    849.82 o 
  15   5  14    37375.64    38419.66    827.86 o 
  17   5  14     3739.45     3936.73    273.54 o 
   0   6  14    15708.68    17311.18    581.54 o 
   2   6  14     2657.46     2759.22    310.87 o 
   4   6  14    21987.67    22237.68    716.47 o 
   6   6  14    12423.93    12832.21    438.54 o 
   8   6  14     2028.60     2508.15    207.47 o 
  10   6  14    11697.76    12050.61    378.00 o 
  12   6  14      374.64      355.39    136.05 o 
  14   6  14    14638.73    15843.49    459.26 o 
   1   7  14    11484.71    11126.30    485.48 o 
   3   7  14    12767.49    12781.41    598.62 o 
   5   7  14    41291.39    40888.50    932.04 o 
   7   7  14     1456.35     1481.65    214.66 o 
   9   7  14    13982.21    15657.00    534.83 o 
   1   1  15      887.09     1191.99    100.39 o 
   3   1  15      656.15      632.99     50.02 o 
   5   1  15    15237.99    15942.48    259.80 o 
   7   1  15     1038.21      979.72     77.22 o 
   9   1  15     6094.39     6357.45    197.03 o 
  11   1  15     1913.52     2159.67    122.88 o 
  13   1  15      952.06     1057.95    118.27 o 
  15   1  15       48.53      154.78     91.10 o 
  17   1  15        1.62       32.94     91.70 o 
  19   1  15      324.33      355.41    126.41 o 
  21   1  15      303.33      279.68    134.95 o 
   0   2  15    39367.77    39463.58    734.33 o 
   2   2  15      505.00      626.68     54.87 o 
   4   2  15    22985.35    22526.89    335.84 o 
   6   2  15     3542.21     3784.04    138.14 o 
   8   2  15     7937.15     7884.13    197.55 o 
  10   2  15     2720.65     2945.38    134.06 o 
  12   2  15     3403.60     3616.03    165.63 o 
  14   2  15     2700.67     2805.55    189.27 o 
  16   2  15       26.23       30.26     99.01 o 
  18   2  15     1392.21     1619.18    190.79 o 
  20   2  15      309.82      313.92    150.28 o 
   1   3  15     1101.20     1365.56     81.48 o 
   3   3  15     8130.83     8412.96    188.59 o 
   5   3  15     1124.24     1372.17     89.52 o 
   7   3  15        8.46       -6.88     61.85 o 
   9   3  15       61.28      193.04     78.72 o 
  11   3  15      650.06      591.91    103.32 o 
  13   3  15     1319.85     1191.99    143.77 o 
  15   3  15       20.64      139.32    113.67 o 
  17   3  15       73.52      144.85    128.14 o 
  19   3  15      194.82      282.69    194.10 o 
   0   4  15     4575.45     4791.19    210.24 o 
   2   4  15     2918.73     3197.85    132.18 o 
   4   4  15       10.35       38.48     79.14 o 
   6   4  15      465.98      443.47     93.90 o 
   8   4  15      788.55      889.66    118.14 o 
  10   4  15     1618.76     1660.47    150.93 o 
  12   4  15        9.11     -101.59     89.36 o 
  14   4  15        1.00       31.95    112.47 o 
  16   4  15      860.08      855.15    156.77 o 
  18   4  15        7.17      312.40    165.67 o 
   1   5  15     4460.01     4691.49    194.76 o 
   3   5  15       66.57      229.82     97.62 o 
   5   5  15      276.82      448.62    110.20 o 
   7   5  15      275.67      338.34    104.72 o 
   9   5  15       14.72      219.13    107.74 o 
  11   5  15       20.13       48.89    105.29 o 
  13   5  15      241.16      620.02    134.32 o 
  15   5  15       12.87      153.51    141.42 o 
  17   5  15      515.67      603.92    182.21 o 
   0   6  15        6.51      161.08    168.52 o 
   2   6  15       10.87     -112.63    108.55 o 
   4   6  15     1679.33     1665.18    191.08 o 
   6   6  15        2.65      -75.92    127.46 o 
   8   6  15      137.84      122.76    124.58 o 
  10   6  15      155.69      305.13    129.66 o 
  12   6  15        1.05       -1.06    121.15 o 
  14   6  15      496.68      917.45    161.92 o 
   1   7  15      877.85      893.58    197.80 o 
   3   7  15       18.70     -185.41    130.86 o 
   5   7  15      122.12      441.21    163.59 o 
   7   7  15        2.18      179.41    158.64 o 
   9   7  15      165.08      340.24    167.61 o 
   0   0  16   899332.56   858019.25  19331.45 o 
   2   0  16    33072.61    34807.82    734.12 o 
   4   0  16   582812.88   533283.13   8536.34 o 
   6   0  16    52399.48    50665.34    899.61 o 
   8   0  16   152806.78   144458.72   2631.87 o 
  10   0  16   108486.95   105407.45   2262.37 o 
  12   0  16    41693.11    39139.83   1037.37 o 
  14   0  16    85636.41    81527.23   1848.25 o 
  16   0  16     8618.65     7891.04    402.29 o 
  18   0  16    46355.02    46218.54   2790.22 o 
  20   0  16    13738.22    14394.70    575.37 o 
  22   0  16     8230.92     8683.80    509.38 o 
   1   1  16   370618.94   373784.84   4251.87 o 
   3   1  16     9172.40     9986.37    178.90 o 
   5   1  16     2223.02     1948.82    131.96 o 
   7   1  16    85896.95    88358.72   1186.77 o 
   9   1  16    94307.27    90806.70   1564.18 o 
  11   1  16    35415.87    34297.80    620.79 o 
  13   1  16     1418.40     1445.95    130.39 o 
  15   1  16      204.24      338.86    118.20 o 
  17   1  16     4637.65     4939.26    241.05 o 
  19   1  16    40008.13    38749.52    825.66 o 
  21   1  16    14406.80    15127.42    460.72 o 
   0   2  16   676322.44   706244.88  13641.66 o 
   2   2  16    17348.79    16399.03    334.48 o 
   4   2  16   271617.97   279291.75   3202.55 o 
   6   2  16    23703.38    24269.13    404.35 o 
   8   2  16   182519.52   171011.98   3119.00 o 
  10   2  16   113320.12   112933.95   1515.52 o 
  12   2  16     7697.42     8230.42    280.63 o 
  14   2  16    46389.41    47021.43    896.19 o 
  16   2  16      732.64      488.18    132.43 o 
  18   2  16    61528.78    62801.43   1276.66 o 
  20   2  16    22280.52    23623.05    651.02 o 
   1   3  16    60145.94    62535.77    797.21 o 
   3   3  16    44895.29    44587.92    592.38 o 
   5   3  16    67472.66    65204.74   1027.11 o 
   7   3  16      620.78      883.28     88.93 o 
   9   3  16    27485.95    27904.54    503.72 o 
  11   3  16      901.72      987.40    118.04 o 
  13   3  16     6377.73     5859.87    267.95 o 
  15   3  16    14481.21    12499.10    448.33 o 
  17   3  16      801.36      599.46    190.39 o 
  19   3  16    12982.31    14087.05    510.52 o 
   0   4  16   296478.63   319046.22   5201.96 o 
   2   4  16    40314.27    39747.36    582.42 o 
   4   4  16    65939.46    63712.07    972.96 o 
   6   4  16     1546.52     1887.63    156.60 o 
   8   4  16   129506.77   127967.66   1933.34 o 
  10   4  16   128977.90   127050.80   1939.36 o 
  12   4  16      475.37      597.82    118.49 o 
  14   4  16    28543.37    28786.10    863.18 o 
  16   4  16      787.84     1035.10    176.38 o 
  18   4  16    35981.88    37981.82    915.80 o 
   1   5  16    23084.65    24805.88    507.67 o 
   3   5  16     8158.89     7357.54    290.75 o 
   5   5  16    33001.46    32084.11    658.04 o 
   7   5  16       32.97      -10.18     94.45 o 
   9   5  16    21767.42    22029.04    497.10 o 
  11   5  16     3241.33     3744.28    235.31 o 
  13   5  16     6153.81     6099.74    287.91 o 
  15   5  16    10495.42    10834.11    419.78 o 
  17   5  16      768.97      839.67    193.74 o 
   0   6  16    63679.70    63903.24   1797.07 o 
   2   6  16    10792.43     9745.43    384.24 o 
   4   6  16    42331.60    45661.26   1018.11 o 
   6   6  16    14536.83    14584.93    489.06 o 
   8   6  16    32041.60    32546.19    720.24 o 
  10   6  16    29564.05    28993.34    882.60 o 
  12   6  16      251.28      548.55    187.85 o 
  14   6  16    22675.38    23119.89    571.78 o 
   1   7  16    17179.75    16846.46    596.84 o 
   3   7  16       61.13       49.96    168.10 o 
   5   7  16     9346.29     9900.87    631.28 o 
   7   7  16     1792.37     2057.34    233.04 o 
   9   7  16    14787.43    15901.24    547.18 o 
   1   1  17      410.47      327.25     54.63 o 
   3   1  17        8.29      176.30     88.87 o 
   5   1  17      180.35      267.49     56.61 o 
   7   1  17     2972.48     3101.93    124.87 o 
   9   1  17       98.06      139.46     66.03 o 
  11   1  17      227.43      237.52     79.78 o 
  13   1  17       12.44      175.46     87.74 o 
  15   1  17       19.55      120.04     93.02 o 
  17   1  17      103.19       24.33     97.42 o 
  19   1  17      210.90      272.66    128.63 o 
  21   1  17       15.06      162.98    133.90 o 
   0   2  17     1460.96     1529.73    157.72 o 
   2   2  17     1087.00     1170.09     76.45 o 
   4   2  17     1218.17     1337.96     98.67 o 
   6   2  17      154.09      281.11     65.82 o 
   8   2  17     5632.56     6011.75    183.23 o 
  10   2  17      543.47      672.47     88.91 o 
  12   2  17       82.47       72.92     72.49 o 
  14   2  17       79.80      218.35    103.80 o 
  16   2  17      873.34     1108.97    146.51 o 
  18   2  17      286.85      239.25    139.96 o 
  20   2  17       76.20      105.32    145.70 o 
   1   3  17     1228.28     1408.06     86.56 o 
   3   3  17     1464.69     1800.75    100.99 o 
   5   3  17     7464.14     7651.24    205.70 o 
   7   3  17     5772.97     5814.96    186.44 o 
   9   3  17      893.96     1201.35    184.65 o 
  11   3  17     7431.63     7372.99    241.06 o 
  13   3  17        2.08       42.69    101.56 o 
  15   3  17       94.77      415.52    137.49 o 
  17   3  17      336.24      319.75    147.86 o 
  19   3  17      102.33       92.99    149.90 o 
   0   4  17     4397.56     4917.22    292.69 o 
   2   4  17     1372.84     1447.17    110.97 o 
   4   4  17     1980.13     1882.18    132.90 o 
   6   4  17      828.96      694.55    111.67 o 
   8   4  17     7457.81     7712.32    273.32 o 
  10   4  17      152.27      350.67    112.62 o 
  12   4  17     1218.75     1189.80    141.34 o 
  14   4  17       34.45      240.54    124.78 o 
  16   4  17      162.70      260.27    147.15 o 
  18   4  17       31.92      355.18    171.95 o 
   1   5  17     1382.68     1519.90    140.09 o 
   3   5  17      694.47     1129.36    142.94 o 
   5   5  17      124.44      390.32    112.82 o 
   7   5  17      245.53      155.75    102.46 o 
   9   5  17        0.87      149.25    116.78 o 
  11   5  17       15.95       83.42    106.31 o 
  13   5  17       23.50      134.73    121.28 o 
  15   5  17      962.61      854.33    184.32 o 
   0   6  17     2507.46     2334.22    313.69 o 
   2   6  17      229.19      231.18    142.93 o 
   4   6  17        9.46      355.43    138.61 o 
   6   6  17      719.42      608.95    154.88 o 
   8   6  17       54.41      -72.05    118.89 o 
  10   6  17      111.53      540.97    149.71 o 
  12   6  17        2.84      206.43    146.06 o 
  14   6  17       24.82      204.38    138.21 o 
   1   7  17     1293.54     1581.67    235.42 o 
   3   7  17      541.54      923.83    206.74 o 
   5   7  17        5.00       61.89    158.31 o 
   7   7  17      468.87      450.17    168.51 o 
   9   7  17      184.89      463.77    182.80 o 
   0   0  18    68483.27    70469.36   1753.67 o 
   2   0  18    57169.62    57941.04   1596.15 o 
   4   0  18     2022.89     2645.64    239.85 o 
   6   0  18    12689.30    14064.43    321.16 o 
   8   0  18     1080.38     1318.53    156.93 o 
  10   0  18   144977.44   136821.94   3607.81 o 
  12   0  18    11417.24    10499.15    413.35 o 
  14   0  18    51910.37    52294.33   1288.71 o 
  16   0  18     2828.27     3301.69    282.09 o 
  18   0  18    29912.22    29867.28    891.47 o 
  20   0  18    20888.92    22816.80    762.89 o 
   1   1  18    23790.95    24565.22    357.59 o 
   3   1  18    85476.75    86280.13   1049.70 o 
   5   1  18   405094.16   404082.88   5037.95 o 
   7   1  18    58879.22    59383.43    838.40 o 
   9   1  18    71856.92    72844.95   1075.52 o 
  11   1  18    33439.95    32450.64    608.24 o 
  13   1  18   201029.75   197173.64   2904.50 o 
  15   1  18   148507.41   144177.38   2195.51 o 
  17   1  18     6234.67     6046.35    270.63 o 
  19   1  18    46720.72    45826.09    935.26 o 
  21   1  18     3316.83     3866.96    266.50 o 
   0   2  18      410.49      497.96    107.66 o 
   2   2  18      605.33      893.51     66.55 o 
   4   2  18    39941.21    40248.29    571.23 o 
   6   2  18   104415.24   103210.21   1387.10 o 
   8   2  18     2990.66     3127.18    139.74 o 
  10   2  18    36435.07    37582.77    630.23 o 
  12   2  18      751.68      579.19    103.63 o 
  14   2  18    80656.09    79450.75   1508.07 o 
  16   2  18    18600.52    18125.45    489.25 o 
  18   2  18    10220.75    10501.14    437.08 o 
  20   2  18     6584.82     7817.79    402.33 o 
   1   3  18    87389.12    90293.23   1115.40 o 
   3   3  18     8080.87     8501.30    199.34 o 
   5   3  18   153277.63   153669.34   2017.24 o 
   7   3  18     3279.70     3741.61    157.45 o 
   9   3  18   166972.09   161248.97   2247.88 o 
  11   3  18    40859.54    40132.63    685.34 o 
  13   3  18    78842.70    80330.97   1399.68 o 
  15   3  18    60525.89    59966.21   1225.25 o 
  17   3  18    15100.96    14842.45    498.62 o 
  19   3  18    42027.41    43283.64   1237.67 o 
   0   4  18      257.59      663.31    177.73 o 
   2   4  18     5564.50     5402.55    227.08 o 
   4   4  18    36200.73    34324.22    748.80 o 
   6   4  18    87434.34    85593.80   1351.58 o 
   8   4  18     1841.65     2024.16    156.43 o 
  10   4  18    17856.83    17628.25    424.45 o 
  12   4  18     7023.38     6784.41    280.35 o 
  14   4  18    53263.35    54931.96   1057.74 o 
  16   4  18    10882.15    12712.79    497.85 o 
  18   4  18     2718.46     3612.55    301.01 o 
   1   5  18    35950.88    35332.79    661.22 o 
   3   5  18    13046.14    13328.35    403.24 o 
   5   5  18    87590.20    89713.95   1434.78 o 
   7   5  18     8346.83     8772.59    331.04 o 
   9   5  18    73500.40    71436.16   1203.89 o 
  11   5  18     5793.63     5719.75    274.87 o 
  13   5  18    42789.52    41891.27    892.11 o 
  15   5  18    28431.34    28566.08    691.95 o 
   0   6  18     9622.91    11778.82    610.32 o 
   2   6  18      393.41      712.56    177.98 o 
   4   6  18    12335.77    12670.88    446.21 o 
   6   6  18    26016.62    25515.33    665.74 o 
   8   6  18     4093.35     4288.46    262.94 o 
  10   6  18    12676.32    13139.58    453.44 o 
  12   6  18     1751.75     1422.74    191.00 o 
   1   7  18     9171.11     9762.46    571.16 o 
   3   7  18     6227.94     8091.77    451.01 o 
   5   7  18    37695.10    39001.64   1027.95 o 
   7   7  18     1591.21     2039.34    238.05 o 
   1   1  19      675.69      859.30     69.57 o 
   3   1  19      381.87      492.32     60.32 o 
   5   1  19      132.77      245.42     64.66 o 
   7   1  19     9016.32     8774.15    283.33 o 
   9   1  19      501.79      395.22     86.07 o 
  11   1  19      766.51      664.37    104.35 o 
  13   1  19      887.68      892.47    117.38 o 
  15   1  19      465.93      510.63    113.45 o 
  17   1  19       58.03      152.53    102.09 o 
  19   1  19       57.15      248.38    131.83 o 
  21   1  19       31.39       18.40    132.99 o 
   0   2  19     3370.39     3375.28    193.92 o 
   2   2  19      379.35      445.46     57.32 o 
   4   2  19     4358.17     4555.82    143.91 o 
   6   2  19      891.31     1022.85     92.08 o 
   8   2  19      895.35      835.18     91.26 o 
  10   2  19     4166.82     4386.36    186.86 o 
  12   2  19     3082.12     3174.78    183.88 o 
  14   2  19      769.18      887.43    136.76 o 
  16   2  19        3.57        9.84    107.87 o 
  18   2  19      257.67      543.34    165.08 o 
  20   2  19      148.30      287.59    160.76 o 
   1   3  19     5041.29     4902.73    147.27 o 
   3   3  19        3.34      265.63     69.30 o 
   5   3  19      292.17      520.80     84.42 o 
   7   3  19     7777.15     7068.81    212.13 o 
   9   3  19       20.20      163.40     85.81 o 
  11   3  19     4944.18     5050.98    225.57 o 
  13   3  19      181.49      341.07    128.96 o 
  15   3  19        7.15      246.57    137.56 o 
  17   3  19      336.23      132.73    139.71 o 
  19   3  19      357.98      369.81    183.83 o 
   0   4  19     1079.55     1481.81    228.67 o 
   2   4  19     1750.66     1770.10    121.26 o 
   4   4  19      455.94      602.84     98.92 o 
   6   4  19      247.51      320.17     98.81 o 
   8   4  19      959.80      854.04    123.33 o 
  10   4  19      763.82     1043.04    141.04 o 
  12   4  19     1287.42     1173.63    155.98 o 
  14   4  19       29.01      210.01    139.17 o 
  16   4  19      330.41      242.36    152.37 o 
  18   4  19        4.58      232.00    168.19 o 
   1   5  19      464.63      486.58    120.14 o 
   3   5  19       31.27       88.94    115.37 o 
   5   5  19     1092.78     1228.48    142.71 o 
   7   5  19      287.05      313.27    111.41 o 
   9   5  19      126.37      232.96    120.24 o 
  11   5  19      338.57      332.45    130.83 o 
  13   5  19      204.07      475.36    147.25 o 
  15   5  19      660.82      665.02    163.56 o 
   0   6  19      207.10      294.20    280.39 o 
   2   6  19      637.78      552.87    169.81 o 
   4   6  19       73.55      233.92    142.96 o 
   6   6  19        0.44     -125.10    130.40 o 
   8   6  19       32.61      153.93    130.75 o 
  10   6  19      437.37      405.84    159.37 o 
  12   6  19      243.37      236.76    165.04 o 
   1   7  19       17.24      140.90    208.21 o 
   3   7  19        0.27      -80.16    157.50 o 
   5   7  19       57.32      328.10    189.98 o 
   7   7  19       27.43      -42.06    154.40 o 
   0   0  20   585197.06   590966.13  13399.54 o 
   2   0  20    15748.93    16546.50    508.05 o 
   4   0  20   430442.34   403909.88   6518.45 o 
   6   0  20    45191.45    43171.23   1044.97 o 
   8   0  20    89654.64    86183.36   2192.64 o 
  10   0  20    34422.55    34549.52    903.70 o 
  12   0  20     1816.20     2111.18    225.28 o 
  14   0  20    87629.52    86555.38   1983.22 o 
  16   0  20      254.35      298.93    151.29 o 
  18   0  20    52670.82    50345.68   1382.31 o 
  20   0  20    34739.33    32787.69    997.73 o 
   1   1  20   150915.91   147712.56   1747.35 o 
   3   1  20     4430.78     4515.22    157.91 o 
   5   1  20     4064.94     4483.92    157.61 o 
   7   1  20    71574.92    67874.09   1760.16 o 
   9   1  20    63250.16    62587.11   1025.90 o 
  11   1  20    27309.00    27882.05    559.28 o 
  13   1  20     5714.57     5549.00    242.36 o 
  15   1  20    10451.72     9879.32    330.11 o 
  17   1  20     2151.44     2297.85    184.16 o 
  19   1  20    30309.54    30517.17    712.06 o 
  21   1  20    12860.99    14065.52    490.17 o 
   0   2  20   390325.13   388652.34   6283.37 o 
   2   2  20    31498.41    31049.46    441.73 o 
   4   2  20   198964.53   197079.20   2547.36 o 
   6   2  20    20208.19    19731.24    362.08 o 
   8   2  20   138816.25   137320.84   1917.39 o 
  10   2  20    73743.58    73943.57   1195.58 o 
  12   2  20       63.66      104.20     90.31 o 
  14   2  20    50344.77    49975.21   1099.89 o 
  16   2  20     1256.29     1499.33    166.64 o 
  18   2  20    53986.59    52374.73   1197.79 o 
  20   2  20    27604.82    26797.93    728.25 o 
   1   3  20    23890.91    23420.72    396.82 o 
   3   3  20    21255.38    20431.99    482.18 o 
   5   3  20    42121.64    40042.68    628.55 o 
   7   3  20     4974.92     5327.35    191.56 o 
   9   3  20    24557.91    24628.59    475.85 o 
  11   3  20    10548.07    11303.25    322.47 o 
  13   3  20     4726.55     4986.22    291.31 o 
  15   3  20    17747.48    17528.64    550.50 o 
  17   3  20      285.91      410.52    174.66 o 
  19   3  20    17735.49    18319.85    588.66 o 
   0   4  20   262600.66   271289.00   4940.63 o 
   2   4  20    28705.18    28622.31    524.85 o 
   4   4  20    40153.10    40864.02    692.90 o 
   6   4  20     6801.97     6506.43    254.05 o 
   8   4  20    54669.05    53053.29    921.89 o 
  10   4  20    99344.63   100254.88   1593.57 o 
  12   4  20        8.97       -6.01    111.48 o 
  14   4  20    17164.36    17873.49    548.99 o 
  16   4  20       31.04      -87.03    145.80 o 
  18   4  20    43164.92    45277.38   1243.72 o 
   1   5  20    21824.61    23395.50    602.18 o 
   3   5  20     4081.71     3940.16    231.86 o 
   5   5  20    14885.33    14630.09    383.08 o 
   7   5  20      547.69      534.55    177.92 o 
   9   5  20    19299.39    18465.86    456.69 o 
  11   5  20     8663.54     8769.77    341.66 o 
  13   5  20     6513.97     6759.73    338.63 o 
  15   5  20     6508.02     7980.99    417.25 o 
   0   6  20    55983.21    55901.97   2882.89 o 
   2   6  20     2836.05     2840.41    275.77 o 
   4   6  20    27213.51    29193.20   1436.77 o 
   6   6  20    12539.82    13313.28    473.48 o 
   8   6  20    12657.78    13409.30    445.89 o 
  10   6  20    37067.10    35802.42    803.23 o 
  12   6  20     1593.87     1657.50    213.99 o 
   1   7  20    14966.11    15717.87    708.61 o 
   3   7  20       71.50      221.63    181.68 o 
   5   7  20     2379.61     2632.10    289.95 o 
   7   7  20      162.60      305.02    172.05 o 
   1   1  21     8661.79     9062.46    255.11 o 
   3   1  21     9078.17     8685.33    182.91 o 
   5   1  21     7881.69     7749.44    244.41 o 
   7   1  21     1424.53     1523.84    114.61 o 
   9   1  21      622.25      548.94    100.61 o 
  11   1  21     5961.67     5682.42    237.12 o 
  13   1  21       40.65       94.86     92.43 o 
  15   1  21     7452.12     6886.07    316.22 o 
  17   1  21      287.87       18.54    104.64 o 
  19   1  21      850.90      966.61    166.04 o 
   0   2  21     4188.10     4273.45    238.43 o 
   2   2  21     8878.14     8511.41    198.37 o 
   4   2  21     2432.64     2742.03    174.38 o 
   6   2  21    10394.27    10427.83    258.63 o 
   8   2  21    16473.82    15529.61    335.02 o 
  10   2  21     1570.65     1785.87    148.12 o 
  12   2  21    12819.71    12712.60    346.64 o 
  14   2  21       62.33      151.26    106.27 o 
  16   2  21      171.43      143.04    121.66 o 
  18   2  21      963.21      871.19    216.40 o 
  20   2  21      746.17      832.29    197.01 o 
   1   3  21      585.11      582.38     81.43 o 
   3   3  21     3783.50     3839.08    163.19 o 
   5   3  21     2057.87     2223.68    134.82 o 
   7   3  21     4739.67     4827.99    188.36 o 
   9   3  21     3406.76     3241.59    174.90 o 
  11   3  21     4130.38     4213.51    235.84 o 
  13   3  21      525.08      658.18    148.40 o 
  15   3  21     2846.30     3045.16    253.19 o 
  17   3  21      604.69      569.81    174.19 o 
  19   3  21        1.37        1.49    164.31 o 
   0   4  21      352.00      982.34    153.64 o 
   2   4  21      211.29      238.95     93.23 o 
   4   4  21     1899.08     1863.80    143.91 o 
   6   4  21      664.25      821.11    122.89 o 
   8   4  21      931.57      977.02    130.98 o 
  10   4  21      526.26      522.38    119.96 o 
  12   4  21      447.05      438.93    134.53 o 
  14   4  21     1605.85     1773.43    204.53 o 
  16   4  21      624.54      720.98    184.59 o 
   1   5  21      341.40      421.62    136.40 o 
   3   5  21      583.23      460.42    243.10 o 
   5   5  21      445.61      550.36    150.18 o 
   7   5  21       33.30      105.35    109.86 o 
   9   5  21      104.48      312.32    119.87 o 
  11   5  21        7.26      189.33    132.06 o 
  13   5  21      572.56      606.60    158.28 o 
  15   5  21      312.85      578.72    182.52 o 
   0   6  21      828.48      745.99    324.94 o 
   2   6  21      797.24      670.39    175.33 o 
   4   6  21     2395.31     2549.45    271.17 o 
   6   6  21      757.97      852.63    180.09 o 
   8   6  21      527.42      617.17    157.64 o 
  10   6  21      125.46      309.68    151.74 o 
  12   6  21       76.77       95.97    144.32 o 
   1   7  21      266.69     -118.35    227.38 o 
   3   7  21       20.03      382.89    228.12 o 
   5   7  21      146.31      550.55    215.58 o 
   0   0  22    18764.92    18891.92    616.79 o 
   2   0  22    24486.50    24789.33    530.79 o 
   4   0  22     6390.32     6486.77    230.17 o 
   6   0  22    30128.09    27240.58    974.24 o 
   8   0  22      366.76      278.24    123.33 o 
  10   0  22    57357.42    60067.25   1428.56 o 
  12   0  22     2918.41     2871.32    292.67 o 
  14   0  22    50596.45    47698.84   1232.64 o 
  16   0  22     5914.43     5653.89    382.79 o 
  18   0  22    22413.36    23061.25    771.67 o 
  20   0  22    12503.22    13849.64    621.44 o 
   1   1  22    37944.87    38468.97    533.02 o 
   3   1  22    52083.62    50726.26    879.83 o 
   5   1  22   257240.47   247894.86   3165.88 o 
   7   1  22    57930.82    56740.57   1008.09 o 
   9   1  22    91002.70    88647.91   1398.87 o 
  11   1  22     7484.05     7186.91    268.17 o 
  13   1  22    93801.35    93074.20   1494.33 o 
  15   1  22   123878.89   121434.91   1908.70 o 
  17   1  22    12702.38    12122.36    385.09 o 
  19   1  22    37561.89    38476.46    848.54 o 
   0   2  22     2266.28     2422.29    166.39 o 
   2   2  22      119.38      274.03     63.11 o 
   4   2  22    27942.64    26605.24    454.86 o 
   6   2  22    62705.18    61502.38    918.91 o 
   8   2  22     1750.15     1929.67    143.95 o 
  10   2  22    28034.61    28316.78    568.35 o 
  12   2  22       27.84      110.57     94.07 o 
  14   2  22    63679.06    62799.95   1175.00 o 
  16   2  22    21705.38    20885.17    542.31 o 
  18   2  22     7785.38     8829.46    422.51 o 
   1   3  22    61251.34    60447.47    836.79 o 
   3   3  22    12521.14    12462.00    316.67 o 
   5   3  22   142305.56   141371.08   2000.89 o 
   7   3  22     1830.53     2078.12    136.23 o 
   9   3  22   103302.74   102968.77   1510.68 o 
  11   3  22    24381.70    22939.91    541.75 o 
  13   3  22    61422.04    64360.80   1297.14 o 
  15   3  22    47461.67    48268.45   1169.36 o 
  17   3  22     9706.83    10098.73    450.88 o 
   0   4  22     4147.41     4013.40    249.71 o 
   2   4  22     3455.02     3368.72    194.03 o 
   4   4  22    35792.85    35390.40    627.71 o 
   6   4  22    58805.98    57133.41   1364.05 o 
   8   4  22     1055.05     1203.97    145.22 o 
  10   4  22     9993.50    10381.27    342.39 o 
  12   4  22     5843.71     6334.98    343.90 o 
  14   4  22    40381.87    42396.46    972.54 o 
  16   4  22     8855.35     9816.68    551.93 o 
   1   5  22    38371.20    36872.92    837.85 o 
   3   5  22    11725.39    12328.11    437.24 o 
   5   5  22    74896.43    74940.62   1246.80 o 
   7   5  22     1459.24     1535.74    163.34 o 
   9   5  22    40392.71    39636.51    773.40 o 
  11   5  22     8608.94     8697.39    361.47 o 
  13   5  22    41238.04    41283.27    970.03 o 
  15   5  22    15576.91    16905.13    579.76 o 
   0   6  22    10278.43    12658.14    889.42 o 
   2   6  22       79.93       92.25    153.01 o 
   4   6  22    18241.71    16445.48    745.67 o 
   6   6  22    13204.95    12491.13    531.31 o 
   8   6  22     2216.40     2595.37    229.70 o 
  10   6  22    12885.44    14042.97    477.04 o 
   1   7  22     7823.47     8411.36    713.13 o 
   3   7  22     9734.75    10495.29    848.01 o 
   5   7  22    30581.92    33083.61    938.51 o 
   1   1  23     2596.04     2716.60    127.38 o 
   3   1  23     4470.70     4379.52    150.59 o 
   5   1  23     3961.18     4059.28    170.10 o 
   7   1  23     8042.60     7643.96    256.43 o 
   9   1  23    11590.01    10898.12    304.41 o 
  11   1  23     2258.72     1899.15    153.65 o 
  13   1  23     3246.77     3260.76    200.81 o 
  15   1  23       73.47      122.93    107.70 o 
  17   1  23      340.38      248.78    119.34 o 
  19   1  23      275.56      354.49    143.78 o 
   0   2  23    24669.61    24750.78    540.85 o 
   2   2  23      369.83      429.88     83.70 o 
   4   2  23     8699.40     8705.49    235.66 o 
   6   2  23      109.81      119.64     78.53 o 
   8   2  23     3768.75     3704.86    196.68 o 
  10   2  23      418.18      596.09    113.69 o 
  12   2  23      637.13      639.69    118.26 o 
  14   2  23      939.01      794.13    148.10 o 
  16   2  23     1231.13     1274.86    213.98 o 
  18   2  23      911.95     1347.17    202.29 o 
   1   3  23     7616.89     7134.83    216.57 o 
   3   3  23      692.99      758.53     97.02 o 
   5   3  23      983.68     1383.86    114.91 o 
   7   3  23      345.30      178.21     80.10 o 
   9   3  23      708.44      811.80    120.51 o 
  11   3  23      227.28      429.55    119.55 o 
  13   3  23      248.21      526.13    152.33 o 
  15   3  23      629.86      644.62    165.76 o 
  17   3  23      843.41     1129.62    197.17 o 
   0   4  23      364.25      561.96    136.40 o 
   2   4  23     2630.23     2495.25    173.20 o 
   4   4  23      728.03      844.31    115.96 o 
   6   4  23     1026.43     1070.51    178.38 o 
   8   4  23      136.73      377.70    111.02 o 
  10   4  23      966.18      890.42    209.18 o 
  12   4  23      298.16      267.76    143.78 o 
  14   4  23      227.85      505.49    165.69 o 
  16   4  23      107.20      337.64    168.00 o 
   1   5  23      868.08     1219.56    218.83 o 
   3   5  23      260.96      480.22    148.15 o 
   5   5  23     2048.01     2414.64    188.43 o 
   7   5  23      659.00      625.01    129.67 o 
   9   5  23        3.08      278.83    118.26 o 
  11   5  23       83.27       75.48    128.68 o 
  13   5  23      123.12       73.44    159.85 o 
   0   6  23       44.50     -171.04    288.68 o 
   2   6  23       75.61     -163.82    189.38 o 
   4   6  23      691.84      997.33    208.36 o 
   6   6  23       17.44      425.19    175.92 o 
   8   6  23     1649.04     1995.20    215.16 o 
  10   6  23      518.25      682.78    172.99 o 
   1   7  23      418.07      742.60    275.95 o 
   3   7  23      152.09      -25.83    222.57 o 
   0   0  24   413665.13   434682.13   9937.00 o 
   2   0  24    30091.42    31229.02    646.29 o 
   4   0  24   331817.78   329633.53   5909.60 o 
   6   0  24    14445.59    14065.20    487.87 o 
   8   0  24   127608.20   127871.45   2754.80 o 
  10   0  24   147670.38   141095.70   3033.17 o 
  12   0  24    23363.69    22560.74    776.03 o 
  14   0  24    60055.63    59896.60   1494.44 o 
  16   0  24      518.38      371.40    174.58 o 
  18   0  24    33975.63    33749.96   1017.64 o 
  20   0  24    25428.17    25271.20    867.86 o 
   1   1  24   169525.36   168470.25   1996.23 o 
   3   1  24     9847.29     9624.82    237.52 o 
   5   1  24    35716.28    35036.09    602.04 o 
   7   1  24     9533.92     9864.10    292.99 o 
   9   1  24    63559.58    60560.06   1024.22 o 
  11   1  24     7764.00     8249.67    296.28 o 
  13   1  24     5410.03     5256.42    253.04 o 
  15   1  24       84.19      173.48    162.66 o 
  17   1  24     4251.98     4717.06    267.03 o 
  19   1  24    25006.73    24565.77    637.63 o 
   0   2  24   270634.50   272408.94   4936.99 o 
   2   2  24    18203.88    17567.21    344.65 o 
   4   2  24   187404.91   184298.02   2695.14 o 
   6   2  24    10529.77    10181.06    253.65 o 
   8   2  24   187435.50   184375.34   2733.73 o 
  10   2  24   139102.72   137283.33   2099.38 o 
  12   2  24     5174.74     5434.64    254.95 o 
  14   2  24    48186.62    48236.16    966.01 o 
  16   2  24      258.23      462.66    135.47 o 
  18   2  24    31533.10    32153.32    820.79 o 
   1   3  24    64089.06    63272.68   1060.69 o 
   3   3  24    11867.95    11730.91    279.10 o 
   5   3  24    49975.09    47851.73    857.96 o 
   7   3  24     3306.68     3522.08    172.07 o 
   9   3  24    37778.46    36762.87    755.33 o 
  11   3  24     4818.39     4878.63    263.46 o 
  13   3  24     7008.10     7997.97    420.83 o 
  15   3  24     5021.42     5994.14    377.03 o 
  17   3  24     2288.87     2482.21    255.64 o 
   0   4  24   211773.06   222276.44   4640.13 o 
   2   4  24     8191.22     8230.11    289.43 o 
   4   4  24    60610.21    59921.30    962.62 o 
   6   4  24    18490.08    18437.55    436.77 o 
   8   4  24    70656.76    71777.46   1203.75 o 
  10   4  24    60085.55    61364.99   1221.91 o 
  12   4  24     1341.83     1287.59    187.78 o 
  14   4  24    31592.21    34044.00   1011.64 o 
  16   4  24        3.70     -124.28    150.68 o 
   1   5  24    35393.78    33972.63   1078.80 o 
   3   5  24     2299.56     2336.36    223.27 o 
   5   5  24    21165.22    22085.32    551.43 o 
   7   5  24      459.86      427.30    126.86 o 
   9   5  24    24216.62    24331.89    606.46 o 
  11   5  24     4682.04     4903.96    319.48 o 
  13   5  24     3272.56     3710.31    297.95 o 
   0   6  24    55845.62    54980.59   2099.41 o 
   2   6  24     2579.39     2730.40    343.07 o 
   4   6  24    26626.61    28114.76    849.71 o 
   6   6  24    13078.78    12591.49    542.88 o 
   8   6  24    29104.79    28159.47    687.99 o 
  10   6  24    23526.95    24475.80    644.06 o 
   1   7  24    11120.01    12736.83    954.47 o 
   1   1  25     9182.81     9916.27    329.76 o 
   3   1  25     4802.68     4797.91    197.87 o 
   5   1  25     2702.14     2769.82    207.00 o 
   7   1  25     1129.12     1012.50    123.61 o 
   9   1  25       27.01      263.94     98.27 o 
  11   1  25      420.54      549.62    116.18 o 
  13   1  25     1240.78     1141.88    141.45 o 
  15   1  25     1024.43      852.52    140.11 o 
  17   1  25     1737.64     1851.73    186.15 o 
  19   1  25      338.15      276.20    150.40 o 
   0   2  25     3910.80     4445.98    498.29 o 
   2   2  25     8053.82     7641.87    221.92 o 
   4   2  25     3622.15     3799.08    271.51 o 
   6   2  25     5779.67     5811.99    205.39 o 
   8   2  25      424.31      444.33    111.79 o 
  10   2  25     7630.37     7632.89    290.58 o 
  12   2  25      645.15      859.07    128.35 o 
  14   2  25     1197.67     1668.67    183.27 o 
  16   2  25     1082.32      868.85    160.12 o 
  18   2  25      149.52      222.77    187.99 o 
   1   3  25       98.75      291.53    101.43 o 
   3   3  25     3435.23     3955.23    178.10 o 
   5   3  25       14.29      265.86     86.02 o 
   7   3  25     6253.28     6065.63    219.46 o 
   9   3  25      858.55      994.03    141.59 o 
  11   3  25       11.85      286.26    121.46 o 
  13   3  25     2662.86     3085.11    247.90 o 
  15   3  25       88.61      275.05    155.86 o 
  17   3  25      740.99      950.83    200.36 o 
   0   4  25      238.65      281.89    157.77 o 
   2   4  25      640.66      765.07    123.23 o 
   4   4  25     1791.55     2021.22    170.37 o 
   6   4  25      873.94      814.23    133.16 o 
   8   4  25     4572.69     4506.69    241.38 o 
  10   4  25       67.00      448.88    148.16 o 
  12   4  25     1730.67     1602.98    207.79 o 
  14   4  25      398.35      741.37    182.00 o 
  16   4  25       11.96      131.36    165.07 o 
   1   5  25      310.42      447.27    178.61 o 
   3   5  25      358.24      506.42    150.62 o 
   5   5  25     2075.58     2532.26    255.41 o 
   7   5  25     1014.85     1075.35    153.74 o 
   9   5  25     1422.06     1597.77    206.60 o 
  11   5  25     1928.11     1794.22    220.65 o 
  13   5  25      294.74      547.00    181.19 o 
   0   6  25       90.70      242.78    320.88 o 
   2   6  25     1457.16     1395.47    281.05 o 
   4   6  25     2691.86     2614.88    278.66 o 
   6   6  25     1542.15     1790.31    250.36 o 
   8   6  25      570.37      249.94    168.76 o 
   0   0  26    14978.97    13955.22    535.10 o 
   2   0  26     1847.19     2228.63    181.31 o 
   4   0  26     4647.98     4996.99    478.88 o 
   6   0  26    78706.33    75802.73   1739.70 o 
   8   0  26    20053.37    20450.26    647.72 o 
  10   0  26    33645.21    31195.11    884.58 o 
  12   0  26      555.92      544.21    163.29 o 
  14   0  26    53239.36    52254.43   1358.79 o 
  16   0  26    14110.39    13879.17    592.89 o 
  18   0  26    11578.61    12913.45    622.49 o 
   1   1  26    31080.92    30964.10    487.46 o 
   3   1  26    27928.61    27345.13    475.08 o 
   5   1  26   103104.38    99243.30   1548.33 o 
   7   1  26    31516.76    30589.54    603.41 o 
   9   1  26    95097.05    92408.38   1479.30 o 
  11   1  26    33231.12    31955.91    644.92 o 
  13   1  26    75104.84    73261.07   1245.35 o 
  15   1  26    84168.56    83528.55   1410.96 o 
  17   1  26     4441.66     4900.00    278.06 o 
  19   1  26    42692.10    44110.09    961.28 o 
   0   2  26     2603.24     2731.07    325.32 o 
   2   2  26       17.73      135.08     78.15 o 
   4   2  26     9475.37     9381.83    249.16 o 
   6   2  26    41035.59    39309.60    722.05 o 
   8   2  26      636.98      737.50    119.55 o 
  10   2  26    31181.91    29549.18    609.36 o 
  12   2  26      459.43      635.11    126.57 o 
  14   2  26    40445.25    39195.48    834.09 o 
  16   2  26    16721.66    17921.54    516.47 o 
  18   2  26    10312.30    10390.81    479.16 o 
   1   3  26    24520.05    24403.87    533.23 o 
   3   3  26    29505.43    28994.58    511.26 o 
   5   3  26   113417.73   110223.17   1725.54 o 
   7   3  26     7486.30     7547.50    262.26 o 
   9   3  26    48730.84    50581.44    977.79 o 
  11   3  26    15990.16    15861.71    462.62 o 
  13   3  26    49715.46    50343.23   1096.96 o 
  15   3  26    66533.62    67026.73   1391.76 o 
  17   3  26     2643.46     2676.25    268.68 o 
   0   4  26     8578.58     8023.93    424.33 o 
   2   4  26      215.69      171.39    101.32 o 
   4   4  26    27252.40    27564.46    581.62 o 
   6   4  26    22881.67    22342.79    643.91 o 
   8   4  26     1270.96     1465.51    158.11 o 
  10   4  26     7547.33     8253.12    388.97 o 
  12   4  26       18.42      353.60    147.18 o 
  14   4  26    29754.26    31929.77    872.49 o 
   1   5  26    23816.67    23779.38    825.58 o 
   3   5  26    12865.50    13002.18    470.65 o 
   5   5  26    62036.04    59364.66   1132.75 o 
   7   5  26      244.61      394.73    141.40 o 
   9   5  26    21077.42    21996.60    576.39 o 
  11   5  26     7562.94     8118.55    410.37 o 
   0   6  26     4374.55     4953.84    711.53 o 
   2   6  26      703.10      451.34    236.83 o 
   4   6  26    19157.54    19261.38   1205.99 o 
   6   6  26     7738.86     8091.76    463.94 o 
   8   6  26     2733.39     2631.50    262.60 o 
   1   1  27     5365.39     5581.73    193.77 o 
   3   1  27     9196.55     8654.92    240.84 o 
   5   1  27     5448.76     5429.79    234.83 o 
   7   1  27     5589.29     5728.47    249.86 o 
   9   1  27    15285.96    14041.44    373.42 o 
  11   1  27     3017.23     3263.88    208.84 o 
  13   1  27     2441.96     2374.67    189.14 o 
  15   1  27     1002.78     1135.72    162.60 o 
  17   1  27      999.61      989.10    165.57 o 
   0   2  27     1208.03     1696.55    236.63 o 
   2   2  27    16833.46    16707.42    396.36 o 
   4   2  27       29.32       72.70     76.74 o 
   6   2  27    17458.72    16817.05    439.82 o 
   8   2  27     2196.03     2173.58    168.89 o 
  10   2  27     1424.84     1290.40    151.48 o 
  12   2  27     3687.39     3675.18    227.61 o 
  14   2  27      604.17      682.04    147.69 o 
  16   2  27     1083.89     1102.95    179.31 o 
  18   2  27      559.80      887.36    189.07 o 
   1   3  27     5064.30     4965.48    218.36 o 
   3   3  27      695.00      752.56    119.80 o 
   5   3  27     2422.51     2942.91    165.92 o 
   7   3  27      813.28      771.12    122.06 o 
   9   3  27     7125.78     6902.50    311.36 o 
  11   3  27      183.41      201.57    164.34 o 
  13   3  27       14.97       95.42    159.60 o 
  15   3  27      431.81      565.22    182.56 o 
   0   4  27     5606.98     5651.97    372.71 o 
   2   4  27        8.46      127.00    102.23 o 
   4   4  27     4281.73     4107.74    229.28 o 
   6   4  27      113.01      -15.06    101.89 o 
   8   4  27      666.12      610.09    143.36 o 
  10   4  27     2312.45     2433.73    231.89 o 
  12   4  27       11.26      -23.65    144.47 o 
  14   4  27      783.54      771.51    206.00 o 
   1   5  27      612.13      501.10    228.63 o 
   3   5  27     1352.09     1797.77    249.37 o 
   5   5  27     1151.93     1329.60    181.94 o 
   7   5  27      864.40     1038.94    220.69 o 
   9   5  27      658.54      813.80    196.74 o 
  11   5  27      276.11      444.90    165.08 o 
   0   6  27      850.04     1256.65    418.90 o 
   2   6  27     1600.47     1954.53    321.67 o 
   4   6  27       88.28      204.77    295.36 o 
   6   6  27      469.44       81.58    185.16 o 
   0   0  28   399310.47   417593.59   9590.55 o 
   2   0  28    14675.09    15500.40    525.83 o 
   4   0  28    81881.27    83224.05   1884.23 o 
   6   0  28    68777.19    65118.46   1547.77 o 
   8   0  28    98080.37    96493.27   2181.97 o 
  10   0  28    83786.46    80297.04   1885.14 o 
  12   0  28    11674.80    11484.36    522.93 o 
  14   0  28    28072.32    28077.50    881.40 o 
  16   0  28      586.50      447.75    191.18 o 
  18   0  28    38594.95    36496.05   1113.39 o 
   1   1  28    44695.95    43777.49    686.15 o 
   3   1  28     1209.87     1386.74    123.45 o 
   5   1  28    24864.63    24848.75    519.21 o 
   7   1  28     9249.48     9000.57    308.96 o 
   9   1  28    86593.46    82969.60   1363.75 o 
  11   1  28    10874.49    10579.89    352.13 o 
  13   1  28     3518.63     3705.77    234.41 o 
  15   1  28     4114.20     4172.88    298.19 o 
  17   1  28      258.34      150.18    137.76 o 
   0   2  28   207631.45   211241.17   4402.89 o 
   2   2  28    19277.93    18338.37    443.67 o 
   4   2  28    92235.90    87494.44   1313.95 o 
   6   2  28    43861.52    42251.12    776.04 o 
   8   2  28    82965.21    83024.41   1359.17 o 
  10   2  28    68240.04    67333.56   1155.53 o 
  12   2  28     4473.51     4672.46    255.28 o 
  14   2  28    27347.63    27374.46    660.03 o 
  16   2  28       46.76      244.83    145.55 o 
   1   3  28    39675.07    38329.99    732.29 o 
   3   3  28     1255.46     1181.58    136.86 o 
   5   3  28    18197.94    18317.42    517.13 o 
   7   3  28     5131.71     5551.65    273.97 o 
   9   3  28    49528.86    47140.83    935.91 o 
  11   3  28    10205.55    10116.83    388.71 o 
  13   3  28     2077.54     2314.81    239.88 o 
  15   3  28     7558.96     8978.98    442.41 o 
   0   4  28   103426.58    97645.48   2902.10 o 
   2   4  28    15063.62    14967.11    441.30 o 
   4   4  28    63941.03    63752.84   1170.69 o 
   6   4  28    13161.02    12841.67    407.21 o 
   8   4  28    22496.85    22296.47   1048.14 o 
  10   4  28    44237.28    45762.80   1019.57 o 
  12   4  28      970.20      869.86    199.10 o 
  14   4  28    25099.42    26650.16    742.02 o 
   1   5  28    16887.00    17152.60    611.97 o 
   3   5  28     2876.07     3022.64    302.98 o 
   5   5  28    13583.18    13582.86    490.91 o 
   7   5  28      254.96      565.64    153.64 o 
   9   5  28    16004.48    16540.67    551.22 o 
  11   5  28     7588.61     8639.42    433.14 o 
   0   6  28    40507.27    43132.89   1812.26 o 
   2   6  28     8925.13     8510.57    608.14 o 
   4   6  28    17513.84    17714.06    845.03 o 
   6   6  28     2227.72     2729.28    297.56 o 
   1   1  29     5435.40     5748.70    311.70 o 
   3   1  29       52.05       80.25     92.46 o 
   5   1  29     7048.81     6492.75    261.61 o 
   7   1  29      291.03      222.55    106.63 o 
   9   1  29     1195.76     1291.29    153.81 o 
  11   1  29      413.24      542.14    129.85 o 
  13   1  29      784.43      958.55    150.71 o 
  15   1  29      162.32       92.87    127.29 o 
  17   1  29      540.61      637.57    172.25 o 
   0   2  29     1565.70     1797.90    265.63 o 
   2   2  29     5175.59     5213.09    224.10 o 
   4   2  29     7056.51     7732.90    414.83 o 
   6   2  29       15.37      211.99    102.51 o 
   8   2  29     4148.14     4104.24    228.27 o 
  10   2  29     1898.43     2374.99    191.32 o 
  12   2  29      686.41      574.99    131.11 o 
  14   2  29      934.39      968.42    174.04 o 
  16   2  29      257.85      415.59    152.44 o 
   1   3  29     4002.87     4595.67    239.42 o 
   3   3  29      153.73      336.17    102.44 o 
   5   3  29     4210.13     4697.27    222.32 o 
   7   3  29     1159.66     1140.17    155.50 o 
   9   3  29     1738.28     2034.80    193.30 o 
  11   3  29       89.63       95.88    130.47 o 
  13   3  29     1719.59     2358.62    241.64 o 
  15   3  29       35.49       97.58    168.39 o 
   0   4  29     1690.28     2375.39    263.72 o 
   2   4  29        6.76      228.30    128.00 o 
   4   4  29      248.27      466.43    122.17 o 
   6   4  29     1959.94     1893.81    190.38 o 
   8   4  29        5.25       56.17    154.61 o 
  10   4  29       31.61      273.08    166.82 o 
  12   4  29      269.55      271.39    151.88 o 
   1   5  29       22.26      191.93    181.44 o 
   3   5  29     2500.63     2419.34    283.20 o 
   5   5  29       19.82      382.98    193.75 o 
   7   5  29      574.81      591.70    159.74 o 
   9   5  29      526.55      943.33    214.38 o 
   0   6  29     1255.69     1759.48    456.90 o 
   2   6  29       64.92      136.18    237.59 o 
   4   6  29     2407.81     2916.68    372.00 o 
   0   0  30      179.66      566.30    201.60 o 
   2   0  30      571.37      926.03    180.37 o 
   4   0  30    45096.39    44322.16   1130.41 o 
   6   0  30    64088.63    64350.45   1947.04 o 
   8   0  30       55.85      -67.98    132.19 o 
  10   0  30    29121.55    27970.56    910.80 o 
  12   0  30     2904.82     3023.47    306.52 o 
  14   0  30    66728.65    65684.17   1665.06 o 
  16   0  30    17893.00    17787.63    814.46 o 
   1   1  30    47458.25    47444.71    838.67 o 
   3   1  30     6479.15     6478.03    358.99 o 
   5   1  30   172397.69   167217.19   2514.44 o 
   7   1  30     2416.84     2875.74    192.52 o 
   9   1  30    61758.07    61772.48   1080.48 o 
  11   1  30    28361.25    27552.81    603.17 o 
  13   1  30    73482.98    70826.67   1240.39 o 
  15   1  30    48552.00    48586.22   1158.87 o 
  17   1  30     9703.07    10341.86    478.12 o 
   0   2  30     4668.79     4690.73    332.61 o 
   2   2  30     3477.92     3432.52    190.74 o 
   4   2  30    25709.12    25155.66    532.99 o 
   6   2  30    30808.34    30846.54    624.00 o 
   8   2  30     4426.07     4188.59    235.59 o 
  10   2  30    29143.34    28515.63    634.13 o 
  12   2  30        7.75       47.49    121.27 o 
  14   2  30    38613.68    40381.53    879.91 o 
  16   2  30     9604.01    11074.26    452.87 o 
   1   3  30    27756.26    27425.56    586.37 o 
   3   3  30    36364.96    35912.70    693.00 o 
   5   3  30   139845.45   132625.94   2209.72 o 
   7   3  30    10689.68     9859.57    367.87 o 
   9   3  30    34325.30    32653.61    813.08 o 
  11   3  30     2858.80     3060.46    234.32 o 
  13   3  30    51359.92    52610.00   1263.28 o 
  15   3  30    53297.37    54417.11   1217.92 o 
   0   4  30    24559.41    25202.11   1324.51 o 
   2   4  30       31.14      193.88    157.25 o 
   4   4  30    23341.71    23783.97    545.88 o 
   6   4  30    12839.78    13453.41    527.98 o 
   8   4  30     2279.82     2040.61    215.93 o 
  10   4  30    16471.89    17127.03    552.71 o 
  12   4  30      152.64      151.49    160.85 o 
   1   5  30    27592.19    27961.12    825.43 o 
   3   5  30    24190.47    23118.09    741.37 o 
   5   5  30    39477.03    37208.32   1004.51 o 
   7   5  30     1259.60     1156.14    195.87 o 
   9   5  30    34935.46    35276.67   1075.11 o 
   0   6  30    14457.15    14150.51   1008.80 o 
   2   6  30      932.64     1099.04    299.54 o 
   1   1  31     2545.96     3070.43    196.27 o 
   3   1  31     6962.00     7044.85    320.16 o 
   5   1  31       20.20      601.21    116.26 o 
   7   1  31     3725.93     3230.78    207.83 o 
   9   1  31      594.88      658.07    130.73 o 
  11   1  31     1356.10     1078.45    156.48 o 
  13   1  31      498.93      613.10    146.41 o 
  15   1  31      905.21      822.22    159.91 o 
   0   2  31     5118.33     5258.45    440.73 o 
   2   2  31      126.76      148.43     95.03 o 
   4   2  31     1841.78     1984.22    191.42 o 
   6   2  31     2390.22     2270.46    177.74 o 
   8   2  31     1369.81     1590.44    176.74 o 
  10   2  31     1286.76     1575.08    171.40 o 
  12   2  31      852.48      900.90    165.51 o 
  14   2  31      113.18      392.60    153.35 o 
   1   3  31     1701.99     1882.28    172.09 o 
   3   3  31     2670.88     2877.33    201.50 o 
   5   3  31       13.86      297.80    122.85 o 
   7   3  31     3489.42     3534.26    294.16 o 
   9   3  31      727.44      964.04    205.47 o 
  11   3  31     3109.22     3243.29    244.18 o 
  13   3  31        2.92        0.54    155.35 o 
   0   4  31      232.29      225.86    171.37 o 
   2   4  31      355.16      175.95    140.78 o 
   4   4  31        6.45      207.24    136.07 o 
   6   4  31      145.26      161.58    155.78 o 
   8   4  31      143.33       65.04    162.92 o 
  10   4  31      258.45      302.57    160.84 o 
  12   4  31       34.21      266.72    163.55 o 
   1   5  31        2.13      140.04    183.34 o 
   3   5  31       12.55      217.69    191.86 o 
   5   5  31     1208.85     1233.84    242.21 o 
   7   5  31       22.20       39.89    163.30 o 
   9   5  31       30.64      351.36    189.02 o 
   0   0  32   299237.66   313018.09   9040.67 o 
   2   0  32    20911.09    21726.44    792.24 o 
   4   0  32    66633.89    67610.38   1609.40 o 
   6   0  32      734.75      579.52    174.48 o 
   8   0  32   158383.11   152389.70   3316.16 o 
  10   0  32   115835.45   109708.63   2503.79 o 
  12   0  32      260.17      503.75    197.52 o 
  14   0  32    17850.21    17847.64    691.65 o 
  16   0  32       57.90        0.81    203.17 o 
   1   1  32    46420.05    45874.49    888.94 o 
   3   1  32    13628.70    14631.07    482.63 o 
   5   1  32    45257.18    43359.77    806.08 o 
   7   1  32     1684.51     1679.49    166.00 o 
   9   1  32    19842.36    19481.95    481.64 o 
  11   1  32     1208.11     1346.25    166.57 o 
  13   1  32     4824.53     4750.87    296.53 o 
  15   1  32     3311.25     3488.94    255.52 o 
   0   2  32   159070.72   170330.20   3992.67 o 
   2   2  32     8000.67     7900.09    360.60 o 
   4   2  32    92605.45    89671.87   1566.12 o 
   6   2  32    16087.10    14316.27    387.78 o 
   8   2  32    74742.35    72422.09   1238.05 o 
  10   2  32    50168.54    48835.67    921.15 o 
  12   2  32     3297.93     3362.31    254.15 o 
  14   2  32    25830.71    25809.45    662.46 o 
   1   3  32    70880.66    69940.80   1200.58 o 
   3   3  32      189.49      434.80    132.86 o 
   5   3  32    10476.19    11264.91    393.64 o 
   7   3  32     5775.08     6303.87    397.09 o 
   9   3  32    35209.15    33387.45    747.83 o 
  11   3  32     8414.58     8192.89    377.22 o 
  13   3  32      322.13      384.53    177.23 o 
   0   4  32    69714.73    70412.79   1734.32 o 
   2   4  32      430.01      562.20    156.70 o 
   4   4  32    59877.11    60203.45   1412.86 o 
   6   4  32    14399.75    14524.90    737.67 o 
   8   4  32    20956.11    21778.66    689.29 o 
  10   4  32    30802.21    30705.15    797.09 o 
   1   5  32    21784.09    21468.09    710.07 o 
   3   5  32     1858.15     1660.44    258.50 o 
   5   5  32     6569.61     7504.55    581.89 o 
   7   5  32      880.28     1310.40    324.45 o 
   1   1  33      268.70      565.18    148.69 o 
   3   1  33      204.54      393.01    119.57 o 
   5   1  33     2593.57     2719.20    223.43 o 
   7   1  33     1594.71     1559.01    167.87 o 
   9   1  33     1391.33     1482.78    170.74 o 
  11   1  33     1606.22     1762.49    180.52 o 
  13   1  33       88.50      141.02    133.36 o 
  15   1  33      383.02      433.31    161.50 o 
   0   2  33     3674.17     3697.20    311.75 o 
   2   2  33     1113.57      954.35    162.07 o 
   4   2  33     1549.06     1674.75    175.14 o 
   6   2  33      328.60      642.23    138.61 o 
   8   2  33     2609.81     2517.88    197.40 o 
  10   2  33      742.10      733.60    144.29 o 
  12   2  33     1252.28     1461.46    195.23 o 
  14   2  33        0.88      301.54    160.31 o 
   1   3  33      862.40      806.55    143.61 o 
   3   3  33     2603.10     2412.13    209.42 o 
   5   3  33      797.03     1016.72    157.73 o 
   7   3  33     2048.27     1935.38    211.79 o 
   9   3  33      620.75      864.81    158.10 o 
  11   3  33      238.52      277.31    145.03 o 
  13   3  33      950.15     1514.88    229.71 o 
   0   4  33      533.49      446.31    191.83 o 
   2   4  33      455.51      467.18    149.88 o 
   4   4  33        7.63      111.04    151.63 o 
   6   4  33        5.37      120.29    153.65 o 
   8   4  33     1029.73     1236.07    216.71 o 
  10   4  33     1503.03     1762.65    253.83 o 
   1   5  33       69.90      -82.76    183.69 o 
   3   5  33        2.12      157.39    187.49 o 
   5   5  33      342.96      788.84    313.18 o 
   0   0  34      254.75      830.54    379.12 o 
   2   0  34     4363.03     4543.31    387.79 o 
   4   0  34    25312.09    24440.00    755.88 o 
   6   0  34    59495.07    57272.38   1439.11 o 
   8   0  34     6275.76     5871.77    406.58 o 
  10   0  34    14418.87    13845.42    825.16 o 
  12   0  34      162.12      200.49    198.36 o 
  14   0  34    70114.09    67243.82   1737.47 o 
   1   1  34    30706.66    30537.98    800.70 o 
   3   1  34     4727.00     5038.96    310.11 o 
   5   1  34    59015.40    59763.32   1128.59 o 
   7   1  34     4780.28     4658.49    255.43 o 
   9   1  34    67949.38    64225.73   1140.10 o 
  11   1  34    33780.10    33175.65    710.32 o 
  13   1  34    37828.15    38817.31    812.18 o 
   0   2  34     4511.91     4276.74    385.42 o 
   2   2  34     1654.35     2005.69    218.38 o 
   4   2  34    10322.05    11424.19    384.08 o 
   6   2  34    39793.14    40584.63    851.21 o 
   8   2  34      582.59      417.26    135.78 o 
  10   2  34    15587.13    16319.34    452.66 o 
  12   2  34        5.80      357.97    154.62 o 
   1   3  34     8487.93     9417.90    349.70 o 
   3   3  34    17699.70    18323.21    677.35 o 
   5   3  34    90023.27    88787.45   1730.08 o 
   7   3  34    13083.36    12867.58    475.71 o 
   9   3  34    24108.82    23921.23    670.58 o 
  11   3  34     7225.00     7980.79    379.28 o 
   0   4  34    11753.13    11451.23    561.74 o 
   2   4  34     1761.63     2179.77    220.92 o 
   4   4  34     5779.62     6067.23    421.69 o 
   6   4  34     9654.72    10663.61    587.06 o 
   8   4  34     1421.59     1417.69    228.14 o 
   1   5  34     7343.07     8972.47    500.88 o 
   3   5  34     9794.57    10584.47    551.58 o 
   1   1  35      290.56     1032.44    184.23 o 
   3   1  35        0.46      188.01    120.50 o 
   5   1  35      469.94      737.33    143.82 o 
   7   1  35       38.08      -29.26    113.46 o 
   9   1  35      548.02      656.82    145.59 o 
  11   1  35      319.05      489.47    147.07 o 
  13   1  35       68.60      263.94    145.36 o 
   0   2  35       17.26      832.12    218.81 o 
   2   2  35      616.80      506.48    154.94 o 
   4   2  35       96.94      542.23    151.18 o 
   6   2  35     1031.09      965.61    165.33 o 
   8   2  35       11.86      284.53    137.32 o 
  10   2  35      174.53      362.70    137.03 o 
  12   2  35     1528.04     1802.79    210.48 o 
   1   3  35     1068.39     1273.70    179.04 o 
   3   3  35      153.72      110.95    143.77 o 
   5   3  35      823.51     1210.89    190.00 o 
   7   3  35     1264.92     1241.05    196.60 o 
   9   3  35      158.63      324.30    166.22 o 
  11   3  35     1742.17     1488.99    221.00 o 
   0   4  35       59.38      291.65    242.01 o 
   2   4  35      178.67      206.09    162.46 o 
   4   4  35      178.51      484.61    189.89 o 
   6   4  35      387.89      829.01    258.93 o 
   8   4  35      118.36      100.24    174.79 o 
   0   0  36   282665.31   270158.47  11441.83 o 
   2   0  36    33518.55    32318.21   2993.65 o 
   4   0  36    79431.30    78655.46   2172.14 o 
   6   0  36      529.61      385.35    184.88 o 
   8   0  36    88010.15    86498.42   2059.47 o 
  10   0  36    77788.90    74301.40   1846.10 o 
  12   0  36      682.53      700.35    236.65 o 
   1   1  36    35686.91    35213.41    991.21 o 
   3   1  36    32218.96    28285.25    780.24 o 
   5   1  36    33794.78    34993.59    764.86 o 
   7   1  36     4596.57     4842.67    267.49 o 
   9   1  36    21510.90    20491.81    649.74 o 
  11   1  36     2339.26     2553.06    218.69 o 
  13   1  36     4955.27     4658.95    333.36 o 
   0   2  36   159376.97   155702.02   3932.16 o 
   2   2  36    11329.42    11092.97    439.76 o 
   4   2  36    89140.54    87046.77   1689.89 o 
   6   2  36    13016.71    12037.23    576.68 o 
   8   2  36    39304.08    38110.38    840.89 o 
  10   2  36    28273.44    30136.10    674.99 o 
  12   2  36     1000.48      972.12    200.35 o 
   1   3  36    51576.15    50289.08   1343.29 o 
   3   3  36     1095.73     1325.79    196.73 o 
   5   3  36    10568.46    10678.68    454.67 o 
   7   3  36     9185.26     8261.74    452.52 o 
   9   3  36    32614.73    29442.93    781.37 o 
   0   4  36    63932.68    63966.58   1918.83 o 
   2   4  36      205.30      573.14    169.94 o 
   4   4  36    42452.00    43364.50   1121.87 o 
   6   4  36    14975.10    14795.68    687.42 o 
   1   1  37      691.50     1640.73    245.28 o 
   3   1  37      213.37      455.23    201.61 o 
   5   1  37      164.16      603.06    145.79 o 
   7   1  37       71.35      144.38    134.86 o 
   9   1  37       91.78      325.20    142.32 o 
  11   1  37      114.52      363.49    145.48 o 
   0   2  37      417.27     1126.96    300.29 o 
   2   2  37        5.57      283.51    157.29 o 
   4   2  37     3876.10     4200.45    291.33 o 
   6   2  37      116.91       75.46    132.91 o 
   8   2  37     2236.57     2042.55    235.74 o 
  10   2  37      787.41      734.53    167.21 o 
   1   3  37        2.40      363.17    163.87 o 
   3   3  37      592.41      567.07    202.90 o 
   5   3  37     1803.50     2196.78    235.72 o 
   7   3  37      416.42      421.89    191.15 o 
   9   3  37     1292.09     1322.27    215.54 o 
   0   4  37      371.57      688.52    283.23 o 
   2   4  37       13.91     -216.73    165.03 o 
   4   4  37      684.84      921.10    212.47 o 
   0   0  38      171.80      353.28    401.83 o 
   2   0  38     1921.46     1459.69    497.12 o 
   4   0  38    30358.41    29384.65   1049.41 o 
   6   0  38    36893.94    36686.82   1561.97 o 
   8   0  38     1294.23     1251.50    253.88 o 
  10   0  38    17700.42    17145.05    696.91 o 
   1   1  38    33017.95    31223.14   1054.68 o 
   3   1  38     4083.57     3973.86    306.79 o 
   5   1  38    45203.91    44531.57    999.68 o 
   7   1  38     5651.90     6069.65    326.23 o 
   9   1  38    61364.19    60933.24   1250.95 o 
  11   1  38    10790.63    10625.41    450.37 o 
   0   2  38     2430.00     2498.22    637.77 o 
   2   2  38      691.32      564.21    177.03 o 
   4   2  38    14159.15    14550.78    506.13 o 
   6   2  38    32366.73    32741.21    826.96 o 
   8   2  38      416.61      483.59    161.88 o 
  10   2  38    13097.66    14586.88    534.67 o 
   1   3  38     8640.79     8539.90    581.16 o 
   3   3  38    10558.70    11031.35    464.97 o 
   5   3  38    74027.41    74543.83   2759.36 o 
   7   3  38     6947.01     6213.85    421.98 o 
   0   4  38    11802.42    13010.74    918.14 o 
   2   4  38     1314.06     1301.98    236.85 o 
   1   1  39      143.39      877.50    224.39 o 
   3   1  39      926.27     1022.98    203.42 o 
   5   1  39     1032.10     1181.99    310.80 o 
   7   1  39      717.67      797.57    167.89 o 
   9   1  39      173.34      444.48    166.84 o 
   0   2  39     2482.58     3301.10    456.79 o 
   2   2  39     1267.09     1389.37    216.36 o 
   4   2  39      572.10      988.15    196.66 o 
   6   2  39     1723.93     1898.34    261.57 o 
   8   2  39      802.88      617.41    170.82 o 
   1   3  39      349.78      423.12    179.65 o 
   3   3  39     1214.14     1230.72    203.51 o 
   5   3  39      141.92      562.59    331.75 o 
   0   0  40   182738.19   181927.50   8022.51 o 
   2   0  40     5249.16     6550.19   2039.46 o 
   4   0  40    58678.84    58803.49   2199.29 o 
   6   0  40     1755.59     2287.55    338.99 o 
   8   0  40    54382.37    55352.58   1724.68 o 
   1   1  40    41607.89    40958.75   1512.83 o 
   3   1  40    14992.29    14081.52    634.37 o 
   5   1  40    20048.62    20735.14    669.38 o 
   7   1  40     3213.27     3510.68    268.63 o 
   9   1  40    20208.02    20196.27    716.77 o 
   0   2  40   105169.45   105823.63   3812.23 o 
   2   2  40     5267.39     5778.75    427.82 o 
   4   2  40    58728.29    59131.45   1385.92 o 
   6   2  40     7756.70     8510.62    663.28 o 
   1   3  40    31607.36    31571.47   1132.66 o 
   3   3  40     2297.47     2830.87    287.13 o 
   1   1  41     1382.32     1815.66    266.42 o 
   3   1  41     1115.38     1048.65    238.97 o 
   5   1  41      650.62      920.66    208.08 o 
   7   1  41      538.97      640.74    186.86 o 
   0   2  41      453.98     1402.89    464.88 o 
   2   2  41     4947.78     5025.93    409.81 o 
   4   2  41     1157.58     1276.42    224.82 o 
   0   0  42    10554.48    11399.33   1165.42 o 
   2   0  42      791.26     1164.50    361.28 o 
   4   0  42     7439.39     7143.26   1099.71 o 
   6   0  42    25999.92    26922.02   1573.70 o 
   1   1  42    16671.97    16886.77   1121.62 o 
   3   1  42     7230.99     6790.17    476.16 o 
   5   1  42    42643.93    43901.79   1127.20 o 
   0   2  42     5547.12     6036.87   1129.12 o 
   2   2  42      194.72      364.82    284.63 o 
   1   1  43      884.13     1687.51    266.20 o 
                                                 
